# Supplementary material for: A single Gal4-like transcription factor activates the Crabtree effect in Komagataella phaffii
Source: Nat Commun. 2018 Nov 21;9:4911. doi: 10.1038/s41467-018-07430-4 (PMC6249229; doi:10.1038/s41467-018-07430-4)
Supplement: Supplementary file 4 — Supplementary Data 1 [file 41467_2018_7430_MOESM4_ESM.xlsx]

## Sheet: RNASeq Data
Annotation	ID	Identifier of the gene and of the product/resistance.
	Type of gene	Marker, ORF, rRNA, tRNA or mitochondrial gene
	Gene name	Name of the gene based on www.pichiagenome.org. The attribution of the gene name is b ased on sequence similarity: it might be the same name of the corresponding and experimentally verified homolog in S. cerevisiae or other yeasts, a new name because it is a K. phaffii specific gene not present in other organisms or a gene ID because the gene is unknown and does not have similar annotated sequenc…
	Gene description	Description of the gene. For genes annotated with a short name the description is based on the description of the S. cerevisiae homolog, on the homolog in other yeasts or on the K. phaffiispecific gene. For genes not annotated with a short name, the description is based on the similarity to uncharacterized genes of S. cerevisiae (also annotated in the Saccharomyces Genome Database SGD with a syst…
Homolog in S. cerevisiae	S.cerevisiae Gene Name	Short name of the homolog sequence in S. cerevisiae
	S.cerevisiae Systematic Name	Systematic name of the homolog sequence in S. cerevisiae
Comparison	OE vs Control up/down	transcripts up or down in the CRA1 overexpression strain vs control strain.
Comparison	KO vs Control up/down	transcripts up or down in the Δcra1 strain vs control strain.
Comparison	OE vs KO up/down	transcripts up or down in the CRA1 overexpression strain vs Δcra1 strain.
Log2 fold change	OE vs Control log2FC	log2 fold change of the reads of the CRA1 overexpression strain vs control strain.
p-value	OE vs Control adjusted pvalue	statistical evaluation (adjusted pvalue should be < 0.05) of the CRA1 overexpression strain vs control strain.
Log2 fold change	KO vs Control log2FC	log2 fold change of the reads of the Δcra1 strain vs control strain.
p-value	KO vs Control adjusted pvalue	statistical evaluation (adjusted pvalue should be < 0.05) of the Δcra1 strain vs control strain.
Log2 fold change	OE vs KO log2FC	log2 fold change of the reads of the CRA1 overexpression strain vs Δcra1 strain.
p-value	OE vs KO adjusted pvalue	statistical evaluation (adjusted pvalue should be < 0.05) of the CRA1 overexpression strain vs Δcra1 strain.
Functional Groups	Actin	Genes related to Actin
	Aminoacid metabolism	Genes related to Aminoacid metabolism
	Antioxidant, Oxidative Protein Folding	Genes related to Antioxidant, Oxidative Protein Folding
	Carbon metabolism	Genes related to Carbon metabolism
	Cell Wall	Genes related to Cell Wall
	Endosome	Genes related to Endosome
	Exocytosis	Genes related to Exocytosis
	Lipid metabolism	Genes related to Lipid metabolism
	Methanol metabolism	Genes related to Methanol metabolism
	Mitochondria	Genes related to Mitochondria
	Pexophagy, Autophagy	Genes related to Pexophagy, Autophagy
	Proteasome	Genes related to Proteasome
	Secretion	Genes related to Secretion
	Transcription factor	Genes related to Transcription factor
	Tubulin	Genes related to Tubulin
	Vacuole	Genes related to Vacuole
ID	Type (ORF, rRNA, tRNA or mitochondrial gene)	Gene name	Gene description	S.cerevisiae Gene Name	OE vs Control up/down	KO vs Control up/down	OE vs KO up/down	OE vs Control log2FC	OE vs Control adjusted pvalue	KO vs Control log2FC	KO vs Control adjusted pvalue	OE vs KO log2FC	OE vs KO adjusted pvalue	Actin	Aminoacid metabolism	Antioxidant, Oxidative Protein Folding	Carbon metabolism	Cell Wall	Endosome	Exocytosis	Lipid metabolism	Methanol metabolism	Mitochondria	Pexophagy, Autophagy	Proteasome	Secretion	Transcription factor	Tubulin	Vacuole
egfp	marker	egfp	egfp		up	down	up	1.19422	0.00654647	-2.03314	3.56978e-07	3.17117	2.20467e-15
PP7435_Chr1-2093	ORF	PP7435_Chr1-2093	Hypothetical protein not conserved	NA		up	down	-1.40111	0.112312	1.01529	0.0485595	-2.6019	1.40491e-05
PP7435_Chr1-2269	ORF	PP7435_Chr1-2269	Hypothetical protein not conserved	NA	down	down		-2.95696	3.1341e-23	-3.094	7.01528e-53	0.0176134	0.990205
PP7435_Chr1-2566	ORF	PP7435_Chr1-2566	Hypothetical protein not conserved	NA			down	-0.284689	0.679146	0.781868	0.0321164	-1.13391	0.0123089
PP7435_Chr1-2654	ORF	PP7435_Chr1-2654	Protein with low similarity to MED11	NA	down			-1.08049	0.0110171	-0.803212	0.00172977	-0.356602	0.544155
PP7435_Chr1-2973	ORF	PP7435_Chr1-2973	Hypothetical protein not conserved	NA			down	-0.56973	0.414344	0.621119	0.541593	-1.36922	0.0179044
PP7435_Chr2-1462	ORF	PP7435_Chr2-1462	Hypothetical protein not conserved	NA		down		-0.850807	NA	-1.83988	0.0338437	0.852731	NA
PP7435_Chr3-0468	ORF	PP7435_Chr3-0468	Hypothetical protein not conserved	NA			up	1.60347	NA	-0.251495	NA	2.19847	0.00894917
PP7435_Chr3-0931	ORF	PP7435_Chr3-0931	Hypothetical protein conserved	NA		down		0.0390212	0.964592	-1.08924	0.0349924	1.08381	0.0774951
PP7435_Chr4-1477	ORF	POP2	RNase of the DEDD superfamily; subunit of the Ccr4-Not complex that mediates 3' to 5' mRNA deadenylation	POP2	up	down	up	2.12467	7.20288e-05	-1.56806	0.0484947	3.85216	1.4942e-13
PP7435_Chr4-2082	ORF	PP7435_Chr4-2082	Hypothetical protein not conserved	NA		down		-1.48625	0.0944639	-1.99405	0.00395629	0.325289	NA
PP7435_Chr3-1154	ORF	ENO1	Enolase I, a phosphopyruvate hydratase; catalyzes conversion of 2-phosphoglycerate to phosphoenolpyruvate during glycolysis and the reverse reaction during gluconeogenesis; in S. cerevisiae expression repressed in response to glucose and protein abundance	ENO1	up	down	up	2.26298	5.40954e-09	-2.96126	7.6648e-21	5.0987	3.15859e-38				Glycolysis, gluconeogenesis
PP7435_Chr1-0374	ORF	FBA1-1	Fructose 1,6-bisphosphate aldolase, required for glycolysis and gluconeogenesis; catalyzes conversion of fructose 1,6 bisphosphate to glyceraldehyde-3-P and dihydroxyacetone-P; locates in S. cerevisiae to mitochondrial outer surface upon oxidative stress	FBA1	up	down	up	2.63418	2.79805e-10	-1.6497	5.4634e-08	4.18455	4.27046e-25				Glycolysis, gluconeogenesis						Mitochondrial protein
PP7435_Chr2-0858	ORF	TDH3	Glyceraldehyde-3-phosphate dehydrogenase, isozyme 3; involved in glycolysis and gluconeogenesis; tetramer that catalyzes the reaction of glyceraldehyde-3-phosphate to 1,3 bis-phosphoglycerate; detected in the cytoplasm and cell wall; Pichia pastoris does	TDH3	up	down	up	2.01204	7.73881e-08	-2.54305	2.34999e-25	4.41505	8.20211e-33				glycolysis, gluconeogenesis	cell wall protein
PP7435_Chr3-1042	ORF	PDC1	Major of three pyruvate decarboxylase isozymes, key enzyme in alcoholic fermentation, decarboxylates pyruvate to acetaldehyde; subject to glucose-, ethanol-, and autoregulation; involved in amino acid catabolism	PDC1	up		up	1.66409	8.51112e-05	-0.975716	0.000186168	2.55359	1.63986e-11				fermentative by products
PP7435_Chr3-0360	ORF	GPM1	Tetrameric phosphoglycerate mutase, mediates the conversion of 3-phosphoglycerate to 2-phosphoglycerate during glycolysis and the reverse reaction during gluconeogenesis	GPM1	up	down	up	2.55614	0.000669313	-3.03237	1.34018e-07	4.49047	1.54363e-07				glycolysis, gluconeogenesis
PP7435_Chr3-0552	ORF	THI4	Thiazole synthase, abundant protein involved in the formation of the thiazole moiety of thiamine during thiamine biosynthesis; acts more as a co-substrate rather than an enzyme by providing the sulphur source for thiazole formation; undergoes a single tur	THI4	up	down	up	1.70839	5.38559e-05	-1.57378	3.11878e-08	3.18963	5.56619e-17										Mitochondrial genome stability
PP7435_Chr1-1396	ORF	RPS2	Protein component of the small (40S) subunit; essential in S. cerevisiae for control of translational accuracy; phosphorylation by C-terminal domain kinase I (CTDK-I) enhances translational accuracy; methylated on one or more arginine residues by Hmt1p; h	RPS2			up	1.11849	0.0550645	-0.132587	0.782231	1.1865	0.019512
PP7435_Chr1-0118	ORF	RPS3	Protein component of the small (40S) ribosomal subunit, has apurinic/apyrimidinic (AP) endonuclease activity; essential in S. cerevisiae for viability; homologous to mammalian ribosomal protein S3 and bacterial S3	RPS3			up	1.22536	0.0652172	-0.186576	0.776861	1.36487	0.0179787
PP7435_Chr2-0821	ORF	ADH2	Glucose-repressible alcohol dehydrogenase II, catalyzes the conversion of ethanol to acetaldehyde; involved in the production of certain carboxylate esters; regulated by ADR1	ADH2	up	down	up	2.6087	6.71397e-10	-2.98533	8.69886e-18	5.43481	5.69362e-35				Fermentative by products
PP7435_Chr2-0346	ORF	RPS25A	Protein component of the small (40S) ribosomal subunit; homologous to mammalian ribosomal protein S25, no bacterial homolog; Pichia pastoris does not have the paralog RPS25B	RPS25A	up		up	1.70187	0.00936139	0.471465	0.409038	1.25595	0.0347299
PP7435_Chr1-0534	ORF	RPL2B	Ribosomal 60S subunit protein L2B; homologous to mammalian ribosomal protein L2 and bacterial L2; Pichia pastoris has also the paralog RPL2A; expression in S. cerevisiae is upregulated at low temperatures	RPL2B	up			1.54318	0.0196425	0.966345	0.017136	0.580192	0.464072
PP7435_Chr3-0220	ORF	TPI1	Triose phosphate isomerase, abundant glycolytic enzyme; mRNA half-life is regulated by iron availability; transcription is controlled by activators Reb1p, Gcr1p, and Rap1p through binding sites in the 5' non-coding region; inhibition of Tpi1p activity by	TPI1	up		up	2.60175	1.64334e-08	-0.944766	0.184738	3.60669	2.4969e-17				glycolysis
PP7435_Chr1-0064	ORF	RPP0	Conserved ribosomal protein P0 of the ribosomal stalk; involved in interaction between translational elongation factors and the ribosome; phosphorylated on serine 302; homologous to mammalian ribosomal protein LP0 and bacterial L10	RPP0	up			1.67079	0.00117799	0.904294	0.00377593	0.739501	0.233073
PP7435_Chr2-1224	ORF	RPL24B	Ribosomal 60S subunit protein L24B; not essential in S. cerevisiae for translation but may be required for normal translation rate; homologous to mammalian ribosomal protein L24, no bacterial homolog; Pichia pastoris does not have the paralog RPL24A	RPL24B	up		up	1.40863	0.0201997	0.205456	0.745266	1.17488	0.0285944
PP7435_Chr2-0503	ORF	CDC19	Pyruvate kinase; functions as a homotetramer in glycolysis to convert phosphoenolpyruvate to pyruvate, the input for aerobic (TCA cycle) or anaerobic (glucose fermentation) respiration; regulated via allosteric activation by fructose bisphosphate; Pichia	CDC19	up		up	2.31088	9.5877e-10	-0.718676	0.0490699	2.97216	1.67071e-16
PP7435_Chr2-0990	ORF	ADH900	Alcohol dehydrogenases related to formaldehyde dehydrogenase (FDH), which is a member of the zinc-dependent alcohol dehydrogenase family; experimentally verified in P. pastoris (ADH900 is a new name)	NA	up			1.0366	0.012951	0.0473382	0.919522	0.941356	0.0129536
PP7435_Chr1-1080	ORF	STM1	Protein required for optimal translation under nutrient stress; perturbs association of Yef3p with ribosomes; involved in TOR signaling; binds G4 quadruplex and purine motif triplex nucleic acid; helps maintain telomere structure; protein abundance in S.	STM1	up			1.48523	0.0200495	0.682678	0.232689	0.801828	0.166138
PP7435_Chr1-0531	ORF	RPL8B	Ribosomal 60S subunit protein L8B; mutation in S. cerevisiae results in decreased amounts of free 60S subunits; homologous to mammalian ribosomal protein L7A, no bacterial homolog; Pichia pastoris has also the paralog RPL8A	RPL8B		down		-0.686461	0.332039	-1.18395	0.0171038	0.397022	0.662527
PP7435_Chr2-0270	ORF	RPS20	Protein component of the small (40S) ribosomal subunit; overproduction in S. cerevisiae suppresses mutations affecting RNA polymerase III-dependent transcription; homologous to mammalian ribosomal protein S20 and bacterial S10	RPS20		down	up	0.289532	0.667477	-1.04232	0.0147863	1.26954	0.00804328
PP7435_Chr2-1289	ORF	DOG1	2-deoxyglucose-6-phosphate phosphatase; member of a family of low molecular weight phosphatases; confers 2-deoxyglucose resistance when overexpressed in S. cerevisiae, in vivo substrate has not yet been identified; Pichia pastoris does not have the paralo	DOG1	up	down	up	1.8414	0.00496392	-3.15868	2.43729e-05	5.10638	3.57317e-14
PP7435_Chr4-0876	ORF	RPL3	Ribosomal 60S subunit protein L3; homologous to mammalian ribosomal protein L3 and bacterial L3; involved in the replication and maintenance of killer double stranded RNA virus	RPL3			up	1.05886	0.0811013	-0.0370898	0.954348	1.04914	0.0480518
PP7435_Chr2-1223	ORF	RPL30	Ribosomal 60S subunit protein L30; involved in pre-rRNA processing in the nucleolus; autoregulates splicing of its transcript; homologous to mammalian ribosomal protein L30, no bacterial homolog	RPL30	up			1.49256	0.0359444	0.449512	0.502293	1.03284	0.134141
PP7435_Chr2-2452	ORF	RPS26B	Protein component of the small (40S) ribosomal subunit; homologous to mammalian ribosomal protein S26, no bacterial homolog; Pichia pastoris does not have the paralog RPS26A	RPS26B		down		-0.567156	0.0782697	-1.20402	1.9398e-44	0.570835	0.155762
PP7435_Chr4-0756	ORF	BAT1	Mitochondrial branched-chain amino acid (BCAA) aminotransferase; preferentially involved in BCAA biosynthesis; homolog of murine ECA39; in S. cerevisiae highly expressed during logarithmic phase and repressed during stationary phase; Pichia pastoris does	BAT1	up		up	1.96146	0.00143918	-0.95623	0.227245	2.9657	4.66129e-08		Aminoacid methabolism
PP7435_Chr3-0111	ORF	RPL32	Ribosomal 60S subunit protein L32; overexpression in S. cerevisiae disrupts telomeric silencing; homologous to mammalian ribosomal protein L32, no bacterial homolog	RPL32			up	1.33034	0.050407	0.0240516	0.967474	1.27554	0.0307242
PP7435_Chr1-0028	ORF	RPL4A	Ribosomal 60S subunit protein L4A; N-terminally acetylated; homologous to mammalian ribosomal protein L4 and bacterial L4; Pichia pastoris does not have the paralog RPL4B	RPL4A			up	0.785692	0.20521	-0.361072	0.56339	1.11393	0.0249037
PP7435_Chr3-0944	ORF	GND2	6-phosphogluconate dehydrogenase (decarboxylating); catalyzes an NADPH regenerating reaction in the pentose phosphate pathway; required for growth on D-glucono-delta-lactone; Pichia pastoris does not have the paralog GND1	GND2			up	0.454003	0.448308	-0.661616	0.135181	1.04215	0.049196				Pentose phosphate pathway oxidative branch
PP7435_Chr1-1179	ORF	SNZ3	Member of a stationary phase-induced gene family; transcription of SNZ2 is induced in S. cerevisiae prior to diauxic shift, and also in the absence of thiamin in a Thi2p-dependent manner; forms a coregulated gene pair with SNO3	SNZ3	up	down	up	1.59228	0.00266195	-1.57121	0.000128536	3.08848	1.21837e-11
PP7435_Chr4-0345	ORF	GLK1	Glucokinase; catalyzes the phosphorylation of glucose at C6 in the first irreversible step of glucose metabolism; one of three glucose phosphorylating enzymes; expression in S. cerevisiae regulated by non-fermentable carbon sources; Pichia pastoris does n	GLK1		down	up	0.716998	0.300247	-2.29502	5.10364e-06	2.93762	8.3957e-08				Glycolysis
PP7435_Chr1-0897	ORF	HSP82	Hsp90 chaperone; redundant in function with Hsc82p; required for pheromone signaling, negative regulation of Hsf1p; docks with Tom70p for mitochondrial preprotein delivery; promotes telomerase DNA binding, nucleotide addition; protein abundance in S. cere	HSP82	up			1.12885	0.049282	0.21149	0.555301	0.855847	0.150868										Mitochondrial protein sorting			chaperones (Alias Hsp90)
PP7435_Chr3-0993	ORF	ACT1	Actin, structural protein involved in cell polarization, endocytosis, and other cytoskeletal functions	ACT1	up			1.47034	0.0194616	0.762531	0.0608336	0.68872	0.333077	actin				Cell wall polarization											Vacuolar inheritance
PP7435_Chr1-1075	ORF	PGK1	3-phosphoglycerate kinase, catalyzes transfer of high-energy phosphoryl groups from the acyl phosphate of 1,3-bisphosphoglycerate to ADP to produce ATP; key enzyme in glycolysis and gluconeogenesis	PGK1	up	down	up	2.4423	2.75293e-08	-1.76371	0.000118368	4.19388	2.93186e-24				glycolysis
PP7435_Chr1-0022	ORF	IPP1	Cytoplasmic inorganic pyrophosphatase (PPase), homodimer that catalyzes the rapid exchange of oxygens from Pi with water, highly expressed and essential in S. cerevisiae for viability, active-site residues show identity to those from E. coli Ppase	IPP1	up			1.86025	0.00365946	1.02396	0.069635	0.84767	0.198866
PP7435_Chr3-0307	ORF	PSA1-1	GDP-mannose pyrophosphorylase (mannose-1-phosphate guanyltransferase), synthesizes GDP-mannose from GTP and mannose-1-phosphate in cell wall biosynthesis; required for normal cell wall structure	PSA1	up			1.54781	0.0157523	0.889039	0.104975	0.662326	0.284604					cell wall structure
PP7435_Chr1-0816	ORF	SBA1	Co-chaperone that binds to and regulates Hsp90 family chaperones; important for pp60v-src activity in yeast; homologous to the mammalian p23 proteins, and like p23 can regulate telomerase activity; protein abundance in S. cerevisiae increases in response	SBA1			up	0.819382	0.351163	-0.596362	0.518413	1.46863	0.0323651													chaperones (Hsp90 co-chaperone)
PP7435_Chr1-0751	ORF	PRX1-2	Mitochondrial peroxiredoxin with thioredoxin peroxidase activity; has a role in reduction of hydroperoxides; reactivation requires Trr2p and glutathione; induced during respiratory growth and oxidative stress; phosphorylated; protein abundance in S. cerev	PRX1	up	up		2.05879	0.00122899	1.46711	0.00205632	0.644058	0.356573			antioxidant							Mitochondrial peroxiredoxin
PP7435_Chr4-0014	ORF	RPS6B	Protein component of the small (40S) ribosomal subunit; homologous to mammalian ribosomal protein S6, no bacterial homolog; Pichia pastoris has also the paralog RPS6A	RPS6B	up			1.31837	0.0477022	0.782764	0.111664	0.522743	0.488283
PP7435_Chr3-1206	ORF	LEU2	Beta-isopropylmalate dehydrogenase (IMDH); catalyzes the third step in the leucine biosynthesis pathway; can additionally catalyze the conversion of &#946;-ethylmalate into &#945;-ketovalerate	LEU2	up		up	1.81887	0.0019559	-0.167875	0.86483	2.02662	1.33715e-05		Aminoacid methabolism
PP7435_Chr3-0754	ORF	PGI1	Glycolytic enzyme phosphoglucose isomerase, catalyzes the interconversion of glucose-6-phosphate and fructose-6-phosphate; required for cell cycle progression and completion of the gluconeogenic events of sporulation	PGI1	up		up	2.10494	6.84731e-05	-0.645029	0.232689	2.71382	1.88163e-08
PP7435_Chr4-0771	ORF	MIS1-2	Mitochondrial C1-tetrahydrofolate synthase, involved in interconversion between different oxidation states of tetrahydrofolate (THF); provides activities of formyl-THF synthetase, methenyl-THF cyclohydrolase, and methylene-THF dehydrogenase	MIS1	up		up	1.44622	0.0319421	0.113269	0.903148	1.34676	0.0104371		Aminoacid methabolism								Mitochondrial C1-tetrahydrofolate synthase
PP7435_Chr2-0208	ORF	HHF1	Histone H4, core histone protein required for chromatin assembly and chromosome function; one of two identical histone proteins (see also HHF2); contributes to telomeric silencing; N-terminal domain involved in maintaining genomic integrity	HHF1		up		1.07182	0.238857	1.68047	0.00178092	-0.573286	0.489132
PP7435_Chr2-2408	ORF	HTA2	Histone H2A, core histone protein required for chromatin assembly and chromosome function; one of two nearly identical (see also HTA1) subtypes; DNA damage-dependent phosphorylation by Mec1p facilitates DNA repair; acetylated by Nat4p	HTA2		up		1.40097	0.204344	2.5474	8.1725e-06	-0.477418	0.75568
PP7435_Chr2-0248	ORF	PP7435_Chr2-0248	Hypothetical protein conserved (domain: DUF3237)	NA			up	0.983037	0.198933	-0.275959	0.762538	1.27057	0.0349593
PP7435_Chr1-0269	ORF	CPR1	Cytoplasmic peptidyl-prolyl cis-trans isomerase (cyclophilin); catalyzes the cis-trans isomerization of peptide bonds N-terminal to proline residues; binds the drug cyclosporin A; protein abundance in S. cerevisiae increases in response to DNA replication	CPR1	up			1.18413	0.0492214	0.179768	0.784817	0.967554	0.0646092													chaperones (PPIase)
PP7435_Chr4-1235	ORF	NOP1	Nucleolar protein, component of the small subunit processome complex, which is required for processing of pre-18S rRNA; has similarity to mammalian fibrillarin	NOP1	up	up		1.90721	0.0102804	1.4037	0.0229956	0.553538	0.507136
PP7435_Chr2-0241	ORF	FPR3	Nucleolar peptidyl-prolyl cis-trans isomerase (PPIase); FK506 binding protein; phosphorylated by casein kinase II (Cka1p-Cka2p-Ckb1p-Ckb2p) and dephosphorylated by Ptp1p; Pichia pastoris does not have the paralog FPR4	FPR3		up		1.03291	0.199588	1.25794	0.0110769	-0.214333	0.814461													chaperones (PPIase)
PP7435_Chr1-0156	ORF	TPN1	Plasma membrane pyridoxine (vitamin B6) transporter; member of the purine-cytosine permease subfamily within the major facilitator superfamily; proton symporter with similarity to Fcy21p, Fcy2p, and Fcy22p	TPN1	up	down	up	1.47622	0.0197111	-2.134	0.00061823	3.63357	2.73086e-11
PP7435_Chr3-0850	ORF	SSC1	Hsp70 family ATPase; constituent of the import motor component of the Translocase of the Inner Mitochondrial membrane (TIM23 complex); involved in protein translocation and folding; subunit of SceI endonuclease; Pichia pastoris has also the paralog ECM10	SSC1	up		up	1.1926	0.0303915	0.0144824	0.976816	1.1146	0.0298523													chaperones (Hsp70, mitochondrial chaperone)
PP7435_Chr3-0802	ORF	PP7435_Chr3-0802	Protein with low similarity to RNA-binding proteins	NA			up	1.10757	0.21768	-1.80862	NA	3.19573	2.24704e-05
PP7435_Chr4-0798	ORF	RPS7B	Protein component of the small (40S) ribosomal subunit; interacts with Kti11p; deletion in S. cerevisiae causes hypersensitivity to zymocin; homologous to mammalian ribosomal protein S7, no bacterial homolog; Pichia pastoris does not have the paralog RPS8	RPS7B			up	0.267994	0.690441	-0.914272	0.0313281	1.09472	0.0424752
PP7435_Chr2-0172	ORF	ATP2	Beta subunit of the F1 sector of mitochondrial F1F0 ATP synthase, which is a large, evolutionarily conserved enzyme complex required for ATP synthesis; F1 translationally regulates ATP6 and ATP8 expression to achieve a balanced output of ATP synthase gene	ATP2	up			1.27382	0.020905	0.299394	0.577494	0.928376	0.084763
PP7435_Chr4-0422	ORF	SSA1	ATPase involved in protein folding and NLS-directed nuclear transport; member of HSP70 family; forms chaperone complex with Ydj1p; localized in S. cerevisiae to nucleus, cytoplasm, and cell wall; 98% identical with paralog Ssa2p, but subtle differences be	SSA1			up	0.264103	0.681659	-0.887765	0.0053474	1.05225	0.0423751										Mitochondrial protein sorting			chaperones (Hsp70)
PP7435_Chr2-0250	ORF	THS1	Threonyl-tRNA synthetase, essential cytoplasmic protein in S. cerevisiae	THS1			up	0.709593	0.23304	-0.451263	0.419938	1.10497	0.0347299
PP7435_Chr3-1001	ORF	OSM1	Fumarate reductase, catalyzes the reduction of fumarate to succinate; required for the reoxidation of intracellular NADH under anaerobic conditions; mutations in S. cerevisiae cause osmotic sensitivity; Pichia pastoris does not have the paralog FRD1	OSM1	up		up	1.85842	0.0363994	0.153995	NA	1.8488	0.0135165				glyoxylate cycle
PP7435_Chr4-0884	ORF	RPL6B	Ribosomal 60S subunit protein L6B; binds 5.8S rRNA; homologous to mammalian ribosomal protein L6, no bacterial homolog; Pichia pastoris has also the paralog RPL6A	RPL6B			up	1.11983	0.173279	-0.581161	0.541237	1.70872	0.0186491
PP7435_Chr3-0255	ORF	ARB1-1	ATPase of the ATP-binding cassette (ABC) family involved in 40S and 60S ribosome biogenesis, has similarity to Gcn20p; shuttles from nucleus to cytoplasm, physically interacts with Tif6p, Lsg1p	ARB1		up		0.998953	0.228982	1.33563	0.00592022	-0.313691	0.720441
PP7435_Chr2-0884	ORF	LEU4	Alpha-isopropylmalate synthase (2-isopropylmalate synthase); the main isozyme responsible for the first step in the leucine biosynthesis pathway; Pichia pastoris does not have the paralog LEU9	LEU4			up	1.13596	0.0659216	-0.187157	0.779579	1.28084	0.0142554		Aminoacid methabolism
PP7435_Chr2-0144	ORF	CYS4	Cystathionine beta-synthase, catalyzes synthesis of cystathionine from serine and homocysteine, the first committed step in cysteine biosynthesis; responsible for hydrogen sulfide generation; advances passage through START by promoting cell growth which r	CYS4	up		up	1.91025	0.0273085	0.330808	0.788459	1.74741	0.0103351		Aminoacid methabolism
PP7435_Chr1-0757	ORF	RPS8A	Protein component of the small (40S) ribosomal subunit; homologous to mammalian ribosomal protein S8, no bacterial homolog; Pichia pastoris does not have the paralog RPS8B	RPS8A	up			1.5697	0.00554362	0.81533	0.0351175	0.741064	0.206715
PP7435_Chr4-0952	ORF	THI11	Protein involved in synthesis of the thiamine precursor hydroxymethylpyrimidine (HMP); member of a subtelomeric gene family including THI5, THI11, THI12, and THI13	THI11	up	down	up	1.25992	0.0106876	-1.94032	5.0608e-10	3.08512	3.93378e-13
PP7435_Chr1-0919	ORF	TKL1	Transketolase; catalyzes conversion of xylulose-5-phosphate and ribose-5-phosphate to sedoheptulose-7-phosphate and glyceraldehyde-3-phosphate in the pentose phosphate pathway; needed for synthesis of aromatic amino acids; Pichia pastoris does not have th	TKL1	up		up	1.54501	0.00518744	-0.557556	0.347188	2.08999	1.24289e-06				Pentose phosphate pathway non-oxidative branch
PP7435_Chr2-0624	ORF	SER3	3-phosphoglycerate dehydrogenase; catalyzes the first step in serine and glycine biosynthesis; Pichia pastoris does not have the paralog SER33	SER3	up		up	2.01817	0.00194533	-0.095603	0.931293	2.15363	0.000130656		Aminoacid methabolism
PP7435_Chr3-0736	ORF	HOM2	Aspartic beta semi-aldehyde dehydrogenase, catalyzes the second step in the common pathway for methionine and threonine biosynthesis; expression in S. cerevisiae regulated by Gcn4p and the general control of amino acid synthesis	HOM2	up		up	1.63927	0.0113695	-0.0644876	0.941231	1.69126	0.00215501		Aminoacid methabolism
PP7435_Chr2-0357	ORF	TAL1-1	Transaldolase, enzyme in the non-oxidative pentose phosphate pathway; converts sedoheptulose 7-phosphate and glyceraldehyde 3-phosphate to erythrose 4-phosphate and fructose 6-phosphate; Pichia pastoris does not have the paralog NQM1, but has a second cop	TAL1			up	1.41249	0.05145	-0.596259	0.387747	2.01711	0.000260822				Pentose phosphate pathway non-oxidative branch
PP7435_Chr2-0031	ORF	PHO13	Alkaline phosphatase specific for p-nitrophenyl phosphate; also has protein phosphatase activity	PHO13		down	up	0.799183	0.344464	-2.14047	0.00832864	3.15361	4.10679e-06
PP7435_Chr4-0825	ORF	NSR1	Nucleolar protein that binds nuclear localization sequences, required for pre-rRNA processing and ribosome biogenesis	NSR1	up			1.51876	0.0361895	0.934786	0.0782518	0.603975	0.438495
PP7435_Chr2-0168	ORF	ADO1	Adenosine kinase, required for the utilization of S-adenosylmethionine (AdoMet); may be involved in recycling adenosine produced through the methyl cycle	ADO1		down		-0.289269	0.701818	-1.08316	0.0377104	0.715212	0.34016
PP7435_Chr1-0929	ORF	HIS4	Multifunctional enzyme containing phosphoribosyl-ATP pyrophosphatase, phosphoribosyl-AMP cyclohydrolase, and histidinol dehydrogenase activities; catalyzes the second, third, ninth and tenth steps in histidine biosynthesis	HIS4	up		up	1.70236	0.0270275	0.151407	0.879655	1.6197	0.00771284		Aminoacid methabolism
PP7435_Chr3-0127	ORF	VMA3	Proteolipid subunit of the vacuolar H(+)-ATPase V0 sector (subunit c; dicyclohexylcarbodiimide binding subunit); required for vacuolar acidification and important for copper and iron metal ion homeostasis	VMA3			up	0.688783	0.42205	-0.697941	0.383565	1.38104	0.0480518																Vacuolar H(+)-ATPase subunit
PP7435_Chr4-0357	ORF	ADE12	Adenylosuccinate synthase, catalyzes the first step in synthesis of adenosine monophosphate from inosine 5'monophosphate during purine nucleotide biosynthesis; exhibits binding to single-stranded autonomously replicating (ARS) core sequence	ADE12	up			1.55305	0.0172667	0.500653	0.394987	1.05445	0.0685861		Aminoacid methabolism
PP7435_Chr1-1212	ORF	LYS20	Homocitrate synthase isozyme; catalyzes the condensation of acetyl-CoA and alpha-ketoglutarate to form homocitrate, which is the first step in the lysine biosynthesis pathway; Pichia pastoris has also the paralog LYS21	LYS20		down	up	0.02683	0.970353	-1.43463	1.33618e-07	1.36361	0.000882455		Aminoacid methabolism
PP7435_Chr1-0766	ORF	LYS1	Saccharopine dehydrogenase (NAD+, L-lysine-forming), catalyzes the conversion of saccharopine to L-lysine, which is the final step in the lysine biosynthesis pathway; also has mRNA binding activity	LYS1	up			2.25549	0.00339206	1.21843	0.129623	1.15422	0.0776249		Aminoacid methabolism
PP7435_Chr2-0186	ORF	PP7435_Chr2-0186	Protein with low similarity to putative oxidoreductase CIP1 (Candida sp)	NA		down		-0.719855	0.17932	-1.89725	1.46273e-12	1.07956	0.0563374
PP7435_Chr3-0342	ORF	THI20	Trifunctional enzyme of thiamine biosynthesis, degradation and salvage; has hydroxymethylpyrimidine (HMP) kinase, HMP-phosphate (HMP-P) kinase and thiaminase activities; member of a gene family with THI21 and THI22; HMP and HMP-P kinase activity redundant	THI20	up	down	up	1.66993	0.000755677	-1.93442	0.000292962	3.60742	2.43265e-15
PP7435_Chr1-0642	ORF	QCR7	Subunit 7 of the ubiquinol cytochrome-c reductase complex, which is a component of the mitochondrial inner membrane electron transport chain; oriented facing the mitochondrial matrix; N-terminus appears to play a role in complex assembly	QCR7			up	0.581341	0.433506	-0.575467	0.382923	1.14541	0.049196
PP7435_Chr4-0665	ORF	MET17	Methionine and cysteine synthase (O-acetyl homoserine-O-acetyl serine sulfhydrylase), required for sulfur amino acid synthesis	MET17	up	up	up	2.65185	2.5489e-07	1.36228	0.00727646	1.33282	0.00299058		Aminoacid methabolism
PP7435_Chr3-1146	ORF	RPL19B	Ribosomal 60S subunit protein L19B; in S. cerevisiae rpl19a and rpl19b single null mutations result in slow growth, while the double null mutation is lethal; homologous to mammalian ribosomal protein L19, no bacterial homolog; Pichia pastoris does not hav	RPL19B			up	0.990822	0.100728	-0.178695	0.763321	1.11758	0.0271999
PP7435_Chr4-0690	ORF	PP7435_Chr4-0690	Protein with similarity to YMR244W (Putative protein of unknown function)	YMR244W		up	down	-0.334879	0.667477	1.51769	2.45194e-06	-1.92196	5.19564e-06
PP7435_Chr3-0999	ORF	LSP1	Primary protein component of eisosomes, which are large immobile patch structures at the cell cortex associated with endocytosis, along with Pil1p and Sur7p; S. cerevisiae null mutants show activation of Pkc1p/Ypk1p stress resistance pathways; member of t	LSP1		up		0.961732	0.109646	1.59863	1.7252e-06	-0.660268	0.215723
PP7435_Chr1-1401	ORF	PDB1	E1 beta subunit of the pyruvate dehydrogenase (PDH) complex, which is an evolutionarily-conserved multi-protein complex found in mitochondria	PDB1		down	up	1.10995	0.122315	-1.52383	0.0347435	2.68559	3.8848e-06				TCA						Pyruvate dehydrogenase (PDH) complex
PP7435_Chr1-0820	ORF	PFK2	Beta subunit of heterooctameric phosphofructokinase involved in glycolysis, indispensable for anaerobic growth, activated by fructose-2,6-bisphosphate and AMP, mutation in S. cerevisiae inhibits glucose induction of cell cycle-related genes	PFK2	up	down	up	2.49247	1.84305e-06	-1.34609	0.0359472	3.85842	8.10309e-15				glycolysis
PP7435_Chr2-0643	ORF	ARO2	Bifunctional chorismate synthase and flavin reductase; catalyzes the conversion of 5-enolpyruvylshikimate 3-phosphate (EPSP) to form chorismate, which is a precursor to aromatic amino acids; protein abundance in S. cerevisiae increases in response to DNA	ARO2			down	-0.65596	0.0881471	0.326536	0.120139	-1.03415	0.00299058
PP7435_Chr3-0810	ORF	ACS2	Acetyl-coA synthetase isoform which, along with Acs1p, is the nuclear source of acetyl-coA for histone acetylation; mutants in S. cerevisiae affect global transcription; required for growth on glucose; expressed under anaerobic conditions	ACS2		down	up	1.1991	0.0744844	-3.30372	7.09609e-07	4.54635	1.38505e-12				Fermentative by products
PP7435_Chr1-1522	ORF	GAL4	DNA-binding transcription factor required for the activation of the GAL genes in response to galactose; repressed in S. cerevisiae by Gal80p and activated by Gal3p	GAL4	up	down	up	3.98415	8.09417e-20	-4.19397	5.93881e-08	7.20156	4.30615e-22														Transcription factor
PP7435_Chr1-0349	ORF	LAT1	Dihydrolipoamide acetyltransferase component (E2) of pyruvate dehydrogenase complex, which catalyzes the oxidative decarboxylation of pyruvate to acetyl-CoA	LAT1	up		up	1.3009	0.0455139	-1.18256	0.0944466	2.51171	1.71678e-06				TCA
PP7435_Chr3-0047	ORF	PMI40	Mannose-6-phosphate isomerase, catalyzes the interconversion of fructose-6-P and mannose-6-P; required for early steps in protein mannosylation	PMI40	up			1.51502	0.0289301	0.388187	0.636654	1.14323	0.0506456
PP7435_Chr1-0300	ORF	FAS1	Beta subunit of fatty acid synthetase, which catalyzes the synthesis of long-chain saturated fatty acids; contains acetyltransacylase, dehydratase, enoyl reductase, malonyl transacylase, and palmitoyl transacylase activities	FAS1		up		1.12437	0.0811013	1.31082	0.000240743	-0.199716	0.813754								fatty acid biosynthesis
PP7435_Chr3-0354	ORF	LSC1	Alpha subunit of succinyl-CoA ligase, which is a mitochondrial enzyme of the TCA cycle that catalyzes the nucleotide-dependent conversion of succinyl-CoA to succinate; phosphorylated	LSC1		up		0.715758	NA	1.55598	0.0229278	-0.827814	0.31211										Mitochondrial enzyme
PP7435_Chr2-0312	ORF	PDA1	E1 alpha subunit of the pyruvate dehydrogenase (PDH) complex, catalyzes the direct oxidative decarboxylation of pyruvate to acetyl-CoA; phosphorylated; regulated by glucose	PDA1			up	0.913077	0.204699	-0.933646	0.0995219	1.77755	0.00235733				TCA
PP7435_Chr2-0427	ORF	LSC2	Beta subunit of succinyl-CoA ligase, which is a mitochondrial enzyme of the TCA cycle that catalyzes the nucleotide-dependent conversion of succinyl-CoA to succinate	LSC2		up	down	0.261767	NA	1.66213	0.0102171	-1.4641	0.0298482										Mitochondrial enzyme
PP7435_Chr3-0638	ORF	RPO21	RNA polymerase II largest subunit B220, part of central core; phosphorylation of C-terminal heptapeptide repeat domain regulates association with transcription and splicing factors; similar to bacterial beta-prime	RPO21		up		1.19865	0.0913843	1.04262	0.0404958	0.156728	0.847957														Basal transcription apparatus (RNA polymerase II)
PP7435_Chr2-1181	ORF	RPB2	RNA polymerase II second largest subunit B150, part of central core; similar to bacterial beta subunit	RPB2		up		1.47075	0.0523338	1.28452	0.0376217	0.194909	0.835284														Basal transcription apparatus (RNA polymerase II)
PP7435_Chr1-1362	ORF	HXK1	Hexokinase isoenzyme 1; a cytosolic protein that catalyzes phosphorylation of glucose during glucose metabolism; expression in S. cerevisiae is highest during growth on non-glucose carbon sources; glucose-induced repression involves hexokinase Hxk2p; Pich	HXK1	up		up	2.12678	0.00023949	0.944596	0.111376	1.19974	0.0285681				glycolysis
PP7435_Chr2-0016	ORF	URA1	Putative dihydroorotate dehydrogenase involved in de novo biosynthesis of UMP (URA1 S. stipitis)	URA1	up		up	1.62737	0.012539	-0.512678	0.575411	2.18632	3.7727e-05
PP7435_Chr4-0225	ORF	RPT1	One of six ATPases of the 19S regulatory particle of the 26S proteasome involved in the degradation of ubiquitinated substrates; required for optimal CDC20 transcription; interacts with Rpn12p and Ubr1p; S. cerevisiae mutant has aneuploidy tolerance	RPT1	up			1.86021	0.0348413	1.32617	0.0859965	0.6717	0.411078												Proteasome regulatory particle subunit	translocation, ERAD (19S proteasome base subcomplex)
PP7435_Chr4-1983	ORF	PP7435_Chr4-1983	Hypothetical protein not conserved	NA		up		0.452211	0.653029	1.48007	0.0342218	-1.10049	0.206715
PP7435_Chr1-1172	ORF	RVS161-1	Amphiphysin-like lipid raft protein; interacts with Rvs167p and regulates polarization of the actin cytoskeleton, endocytosis, cell polarity, cell fusion and viability following starvation or osmotic stress	RVS161			up	0.866085	0.118111	-0.728605	0.161355	1.56922	0.000491564	actin cytoskeleton organization
PP7435_Chr1-1506	ORF	PP7435_Chr1-1506	Protein with similarity to YMR315W (Protein with NADP(H) oxidoreductase activity; transcription is regulated by Stb5p in response to NADPH depletion induced by diamide; promoter contains a putative Stb5p binding site; protein abundance in S. cerevisiae in	YMR315W	down	down		-1.15455	0.0100346	-1.00563	8.10296e-05	-0.222466	0.754123
PP7435_Chr4-1697	ORF	VTC1	Subunit of the vacuolar transporter chaperone (VTC) complex; VTC complex is involved in membrane trafficking, vacuolar polyphosphate accumulation, microautophagy and non-autophagic vacuolar fusion; also has mRNA binding activity; protein abundance in S. c	VTC1		down		-1.08167	0.143245	-2.33376	6.81578e-06	1.117	0.203926											autophagy					Vacuolar transporter chaperone (VTC) complex subunit
PP7435_Chr1-1486	ORF	VTS1	Flap-structured DNA-binding and RNA-binding protein; stimulates deadenylation-dependent mRNA degradation mediated by the CCR4-NOT deadenylase complex; member of the Smaug (Smg) family of post-transcriptional regulators which bind RNA through a conserved s	VTS1		up	down	1.20356	NA	5.32835	9.8901e-25	-4.1485	9.51707e-22
PP7435_Chr1-0040	ORF	PP7435_Chr1-0040	Protein with similarity to YFR016C (Putative protein of unknown function; in S. cerevisiae the green fluorescent protein (GFP)-fusion protein localizes to the cytoplasm and bud, interacts with Spa2p and YFL016C is not an essential gene)	YFR016C	up		up	1.9396	0.0188623	0.579207	0.596523	1.48644	0.0228938
PP7435_Chr1-2104	ORF	PP7435_Chr1-2104	Protein with low similarity to cell wall proteins	NA			down	-0.0872482	0.904429	0.913905	0.00374227	-1.06098	0.0110722
PP7435_Chr2-0621	ORF	ADE17	Enzyme of 'de novo' purine biosynthesis; contains both 5-aminoimidazole-4-carboxamide ribonucleotide transformylase and inosine monophosphate cyclohydrolase activities; Pichia pastoris does not have the paralog ADE16; ade16 ade17 mutants in S. cerevisiae	ADE17	up			1.77201	0.0218325	1.1876	0.101512	0.63648	0.384883
PP7435_Chr1-1029	ORF	ACC1	Acetyl-CoA carboxylase, biotin containing enzyme; catalyzes carboxylation of cytosolic acetyl-CoA to form malonyl-CoA and regulates histone acetylation by regulating the availablity of acetyl-CoA; required for de novo biosynthesis of long-chain fatty acid	ACC1	up	up		1.52328	0.0193213	1.28167	0.00488098	0.243597	0.764289
PP7435_Chr1-0922	ORF	LYS2	Alpha aminoadipate reductase, catalyzes the reduction of alpha-aminoadipate to alpha-aminoadipate 6-semialdehyde, which is the fifth step in biosynthesis of lysine; activation requires posttranslational phosphopantetheinylation by Lys5p	LYS2	up			1.42912	0.0478991	0.790332	0.23027	0.65405	0.325983		Aminoacid methabolism
PP7435_Chr2-1217	ORF	PSA1-2	GDP-mannose pyrophosphorylase (mannose-1-phosphate guanyltransferase), synthesizes GDP-mannose from GTP and mannose-1-phosphate in cell wall biosynthesis; required for normal cell wall structure	PSA1		up		1.68417	0.0652172	1.60117	0.0256496	0.197231	0.847957					cell wall structure
PP7435_Chr3-1347	ORF	SDH2	Iron-sulfur protein subunit of succinate dehydrogenase (Sdh1p, Sdh2p, Sdh3p, Sdh4p), which couples the oxidation of succinate to the transfer of electrons to ubiquinone as part of the TCA cycle and the mitochondrial respiratory chain	SDH2	up			1.50159	0.0475178	0.328772	0.73172	1.20701	0.0533561				TCA						Mitochondrial respiratory chain
PP7435_Chr2-0918	ORF	SRP101	Signal recognition particle (SRP) receptor alpha subunit; contain GTPase domains; involved in SRP-dependent protein targeting; interacts with the beta subunit, Srp102p	SRP101			up	0.743529	0.35625	-0.857194	0.293566	1.62228	0.0159025													translocation, ERAD, vesicular transport, SNARE (SRP receptor, ER)
PP7435_Chr2-0049	ORF	LPD1	Dihydrolipoamide dehydrogenase; the lipoamide dehydrogenase component (E3) of the pyruvate dehydrogenase and 2-oxoglutarate dehydrogenase multi-enzyme complexes; Pichia pastoris does not have the paralog IRC15	LPD1	up		up	1.63562	0.0478991	0.169602	0.872188	1.5346	0.0269339				TCA
PP7435_Chr2-0439	ORF	MRPL10	Mitochondrial ribosomal protein of the large subunit; appears as two protein spots (YmL10 and YmL18) on two-dimensional SDS gels	MRPL10		down	up	0.488363	0.364413	-1.42933	0.000341591	1.87796	1.55697e-05										Mitochondrial ribosomal protein of the large subunit
PP7435_Chr2-2177	ORF	UTP18	Small-subunit processome protein involved in pre-18S rRNA maturation; part of a subunit of the 90S preribosomal particle capable of interacting directly with the 5' ETS of the 35S pre-rRNA; contains WD40 repeats	UTP18		up		1.11048	0.271751	1.83066	0.00417261	-0.63361	0.470253
PP7435_Chr4-1862	ORF	HSP60	Tetradecameric mitochondrial chaperonin required for ATP-dependent folding of precursor polypeptides and complex assembly; prevents aggregation and mediates protein refolding after heat shock; role in mtDNA transmission; phosphorylated	HSP60		up	down	0.568745	0.402519	1.77867	6.75583e-08	-1.244	0.00310711										Mitochondrial chaperonin
PP7435_Chr4-0580	ORF	GET3	Guanine nucleotide exchange factor for Gpa1p; amplifies G protein signaling; subunit of the GET complex, which is involved in Golgi to ER trafficking and insertion of proteins into the ER membrane; has low-level ATPase activity; protein abundance in S. ce	GET3	up	up		2.32345	0.012951	2.86201	6.45196e-05	-0.311635	0.747629													vesicular transport, SNARE (Golgi to ER, GET complex)
PP7435_Chr1-1330	ORF	SOK2	Nuclear protein that negatively regulates pseudohyphal differentiation; plays a regulatory role in the cyclic AMP (cAMP)-dependent protein kinase (PKA) signal transduction pathway; in S. cerevisiae relocalizes to the cytosol in response to hypoxia; Pichia	SOK2	down	down		-1.0116	0.0495331	-2.1808	3.149e-11	1.07986	0.0604719
PP7435_Chr2-0207	ORF	HHT2	Histone H3, core histone protein required for chromatin assembly, part of heterochromatin-mediated telomeric and HM silencing; one of two identical histone H3 proteins (see HHT1); regulated by acetylation, methylation, and phosphorylation	HHT2		up		0.480103	0.602436	1.3312	0.0110611	-0.878869	0.159961
PP7435_Chr2-0164	ORF	MAP2	Methionine aminopeptidase, catalyzes the cotranslational removal of N-terminal methionine from nascent polypeptides; function is partially redundant with that of Map1p	MAP2	up			1.46181	0.0465444	0.497804	0.547718	0.989027	0.103909		Aminoacid methabolism
PP7435_Chr4-0383	ORF	SHM1	Mitochondrial serine hydroxymethyltransferase, converts serine to glycine plus 5,10 methylenetetrahydrofolate; involved in generating precursors for purine, pyrimidine, amino acid, and lipid biosynthesis; reverse reaction generates serine	SHM1		up	down	0.0447748	0.97134	1.44164	0.00745554	-1.462	0.0179787		Aminoacid methabolism								Mitochondrial protein
PP7435_Chr2-1238	ORF	OLE1-1	Delta(9) fatty acid desaturase, required for monounsaturated fatty acid synthesis and for normal distribution of mitochondria	OLE1	up	up		1.76913	0.0133794	2.10426	1.66095e-06	-0.273345	0.747629								fatty acid biosynthesis-desaturation		Mitochondria distribution
PP7435_Chr2-0408	ORF	RPA190	RNA polymerase I largest subunit A190	RPA190		up		1.10847	0.174761	1.31343	0.0165695	-0.184883	0.835636														Basal transcription apparatus (RNA polymerase I)
PP7435_Chr4-0289	ORF	PP7435_Chr4-0289	Protein with similarity to YGR017W (Putative protein of unknown function; in S. cerevisiae the green fluorescent protein (GFP)-fusion protein localizes to both the nucleus and the cytoplasm)	YGR017W	up	down	up	2.23951	6.47684e-15	-4.36954	8.6741e-13	6.13854	2.24061e-19
PP7435_Chr4-0895	ORF	CCT2	Subunit beta of the cytosolic chaperonin Cct ring complex, related to Tcp1p, required for the assembly of actin and tubulins in vivo	CCT2			up	1.24698	0.174761	-0.422088	0.715252	1.83115	0.00967066	actin assembly														tubulin asembly
PP7435_Chr1-0333	ORF	RET2	Delta subunit of the coatomer complex (COPI), which coats Golgi-derived transport vesicles; involved in retrograde transport between Golgi and ER	RET2		up		1.7565	NA	2.2953	0.00474008	-0.30626	0.781632													vesicular transport, SNARE (ER to Golgi, Golgi to ER, COPI)
PP7435_Chr1-1325	ORF	MIG1-2	Transcription factor involved in glucose repression; sequence specific DNA binding protein containing two Cys2His2 zinc finger motifs; regulated by the SNF1 kinase and the GLC7 phosphatase; regulates in S. cerevisiae filamentous growth along with Mig2p in	MIG1		up		1.30134	NA	1.98744	0.0222786	-0.573745	0.59099														Transcription factor
PP7435_Chr2-0556	ORF	EIS1	Component of the eisosome required for proper eisosome assembly; similar to Uso1p; in S. cerevisiae the authentic, non-tagged protein is detected in a phosphorylated state in highly purified mitochondria in high-throughput studies, the protein increases i	EIS1	up	up		1.6299	0.0403246	1.87806	0.000676164	-0.195064	0.818591
PP7435_Chr1-0656	ORF	EMG1	Methyltransferase for rRNA; catalyzes methylation of the pseudouridine residue 1191 of 18S rRNA; member of the SPOUT methyltransferase family; required for maturation of 18S rRNA and for 40S ribosomal subunit production independently of methyltransferase	EMG1			up	0.404187	0.655899	-1.18924	0.128662	1.62506	0.024791
PP7435_Chr3-0639	ORF	CPR6	Peptidyl-prolyl cis-trans isomerase (cyclophilin); catalyzes the cis-trans isomerization of peptide bonds N-terminal to proline residues; binds to Hsp82p and contributes to chaperone activity; protein abundance in S. cerevisiae increases in response to DN	CPR6		up		0.695463	0.355925	1.10571	0.0295229	-0.439943	0.528392													chaperones (PPIase)
PP7435_Chr2-1117	ORF	PET18-1	Protein of unknown function, has weak similarity to proteins involved in thiamin metabolism; expression in S. cerevisiae is induced in the absence of thiamin	PET18			up	1.07065	0.106179	-1.13043	0.0514547	2.16937	3.30902e-05
PP7435_Chr4-0865	ORF	FLO400	Putative lectin-like protein (FLO400 is a new name)	NA		up	down	1.0819	NA	3.38306	7.76255e-11	-2.30751	7.0235e-07
PP7435_Chr3-0003	ORF	VMA2	Subunit B of the eight-subunit V1 peripheral membrane domain of the vacuolar H+-ATPase (V-ATPase), an electrogenic proton pump found throughout the endomembrane system; contains nucleotide binding sites; also detected in the cytoplasm; protein abundance i	VMA2	up	up		1.66087	0.035617	1.37217	0.0342017	0.33032	0.714191																Vacuolar H(+)-ATPase subunit
PP7435_Chr4-0688	ORF	SPT6	Nucleosome remodeling protein; functions in various aspects of transcription, chromatin maintenance, and RNA processing; required for the maintenance of chromatin structure during transcription in order to inhibit transcription from promoters within the c	SPT6		up		1.3297	0.154814	1.55263	0.0213926	-0.132896	0.898848
PP7435_Chr3-0159	ORF	GLR1	Cytosolic and mitochondrial glutathione oxidoreductase; converts oxidized glutathione to reduced glutathione; cytosolic Glr1p is the main determinant of the glutathione redox state of the mitochondrial intermembrane space; mitochondrial Glr1p has a role i	GLR1		up		0.414503	0.487247	1.08882	0.000645452	-0.716616	0.120657			antioxidant
PP7435_Chr2-1141	ORF	ARG5,6	Acetylglutamate kinase and N-acetyl-gamma-glutamyl-phosphate reductase; N-acetyl-L-glutamate kinase (NAGK) catalyzes the 2nd and N-acetyl-gamma-glutamyl-phosphate reductase (NAGSA), the 3rd step in arginine biosynthesis; synthesized as a precursor which i	ARG5,6	up	up		2.0023	0.00499447	1.653	0.00307138	0.425152	0.59582		Aminoacid methabolism
PP7435_Chr1-1032	ORF	MET3	ATP sulfurylase, catalyzes the primary step of intracellular sulfate activation, essential in S. cerevisiae for assimilatory reduction of sulfate to sulfide, involved in methionine metabolism	MET3	up			1.6181	0.0253353	0.582098	0.358136	1.05064	0.11724		Aminoacid methabolism
PP7435_Chr2-0908	ORF	PP7435_Chr2-0908	Protein with low similarity to aminopeptidase 2	NA		up	down	1.43975	NA	3.69208	4.85457e-07	-2.03026	0.00229513
PP7435_Chr1-2907	ORF	SAT4-1	Ser/Thr protein kinase involved in salt tolerance; funtions in regulation of Trk1p-Trk2p potassium transporter; partially redundant with Hal5p; has similarity to Npr1p	SAT4		down	up	0.709443	0.248714	-1.13014	0.0324666	1.82627	8.56824e-05
PP7435_Chr1-1153	ORF	ERG3	C-5 sterol desaturase, glycoprotein that catalyzes the introduction of a C-5(6) double bond into episterol, a precursor in ergosterol biosynthesis; S. cerevisiae mutants are viable, but cannot grow on non-fermentable carbon sources; substrate of the HRD u	ERG3	up	up		2.03315	0.0361895	2.34668	0.00202704	-0.122239	0.918202								Sterols
PP7435_Chr2-0399	ORF	NAM9	Mitochondrial ribosomal component of the small subunit	NAM9	up			1.8117	0.0200495	0.674656	0.493292	1.18981	0.0771362										Mitochondrial ribosomal component of the small subunit
PP7435_Chr3-0626	ORF	RRP4	Exosome non-catalytic core component; involved in 3'-5' RNA processing and degradation in both the nucleus and the cytoplasm; predicted to contain RNA binding domains; has similarity to human hRrp4p (EXOSC2)	RRP4		up	down	0.191838	NA	4.44164	1.61697e-15	-4.29324	1.07372e-14
PP7435_Chr3-0323	ORF	FMO1-4	Flavin-containing monooxygenase, localized in S. cerevisiae to the cytoplasmic face of the ER membrane; catalyzes oxidation of biological thiols to maintain the ER redox buffer ratio for correct folding of disulfide-bonded proteins	FMO1			up	2.25043	NA	-0.453543	NA	3.31512	4.04605e-05
PP7435_Chr2-0623	ORF	RPL15B	Ribosomal 60S subunit protein L15B; binds to 5.8 S rRNA; homologous to mammalian ribosomal protein L15, no bacterial homolog; Pichia pastoris does not have the paralog RPL15A; in S. cerevisiae relocalizes from nucleus to nucleolus upon DNA replication str	RPL15B	up		up	1.52246	0.00526784	0.269004	0.620626	1.21061	0.0237929
PP7435_Chr2-0897	ORF	PFK1	Alpha subunit of heterooctameric phosphofructokinase involved in glycolysis, indispensable for anaerobic growth, activated by fructose-2,6-bisphosphate and AMP, mutation in S. cerevisiae inhibits glucose induction of cell cycle-related genes	PFK1	up	up	down	2.10063	8.87097e-05	3.40086	1.27536e-28	-1.2425	0.00264727				glycolysis							pexophagy
PP7435_Chr3-0701	ORF	ARO1	Pentafunctional arom protein, catalyzes steps 2 through 6 in the biosynthesis of chorismate, which is a precursor to aromatic amino acids	ARO1	up		up	2.18751	0.00572404	0.98442	0.266775	1.33363	0.0356595		Aminoacid methabolism
PP7435_Chr1-0232	ORF	SCW10	Cell wall protein with similarity to glucanases; may play a role in conjugation during mating based on S. cerevisiae mutant phenotype and its regulation by Ste12p; Pichia pastoris does not have the paralog SCW4	SCW10		up	down	0.765062	0.300679	1.77649	3.78107e-06	-1.0313	0.0278824					Cell wall protein
PP7435_Chr4-0107	ORF	PDI1	Protein disulfide isomerase; multifunctional protein of ER lumen, essential in S. cerevisiae for formation of disulfide bonds in secretory and cell-surface proteins, unscrambles non-native disulfide bonds; key regulator of Ero1p; forms complex with Mnl1p	PDI1	up	up		1.51739	0.0396228	1.29263	0.0092715	0.253684	0.77504			oxidative protein folding										chaperones (PDI family)
PP7435_Chr3-0343	ORF	DAK2	Dihydroxyacetone kinase, required for detoxification of dihydroxyacetone (DHA); involved in stress adaptation	DAK2		down	up	0.203403	0.671437	-1.52196	1.61697e-15	1.65439	1.09359e-05									Methanol assimilation
PP7435_Chr1-0728	ORF	KAP123	Karyopherin beta, mediates nuclear import of ribosomal proteins prior to assembly into ribosomes and import of histones H3 and H4; localizes in S. cerevisiae to the nuclear pore, nucleus, and cytoplasm; exhibits genetic interactions with RAI1	KAP123	up		up	1.54188	0.00496392	0.237149	0.745266	1.3032	0.00266193
PP7435_Chr3-1117	ORF	PP7435_Chr3-1117	Protein with similarity to YHR112C (Protein of unknown function; localizes to the cytoplasm and nucleus; overexpression in S. cerevisiae affects protein trafficking through the endocytic pathway)	YHR112C			down	-0.47499	0.411507	0.516593	0.155155	-1.05715	0.0219715
PP7435_Chr4-0673	ORF	PP7435_Chr4-0673	Hypothetical protein conserved (domain: DUF3812)	NA		up		1.02053	0.29409	1.61224	0.0165695	-0.568083	0.497029
PP7435_Chr2-0304	ORF	PP7435_Chr2-0304	Protein with low similarity to VIP1 protein (O. parapolymorpha)	NA		up	down	0.424263	0.68713	2.25616	5.1864e-06	-1.86471	0.000285896
PP7435_Chr1-0352	ORF	TIF4632	Translation initiation factor eIF4G, subunit of the mRNA cap-binding protein complex (eIF4F) that also contains eIF4E (Cdc33p); associates with the poly(A)-binding protein Pab1p, also interacts with eIF4A (Tif1p); Pichia pastoris does not have the paralog	TIF4632		up		1.31251	0.0984046	1.22118	0.0306546	0.12633	0.895627
PP7435_Chr2-1194	ORF	TCP1	Alpha subunit of chaperonin-containing T-complex, which mediates protein folding in the cytosol; involved in actin cytoskeleton maintenance; overexpression in neurons suppresses formation of pathogenic conformations of huntingtin protein	TCP1	up		up	4.16411	9.46957e-24	-0.241976	0.813569	4.50819	2.09299e-29	actin cytoskeleton maintenance
PP7435_Chr2-1120	ORF	TUB1	Alpha-tubulin; associates with beta-tubulin (Tub2p) to form tubulin dimer, which polymerizes to form microtubules; relative distribution to nuclear foci increases upon DNA replication stress; Pichia pastoris has also the paralog TUB3	TUB1		up		0.875051	0.381493	1.62282	0.00639239	-0.682392	0.441136															Tubulin
PP7435_Chr1-1190	ORF	UPS1	Phosphatidic acid transfer protein; plays a role in phospholipid metabolism by transporting phosphatidic acid from the outer to the inner mitochondrial membrane; localizes to the mitochondrial intermembrane space; S. cerevisiae null mutant has altered car	UPS1			up	0.814721	0.402224	-0.825326	NA	1.78864	0.0308269
PP7435_Chr4-0254	ORF	ILS1	Cytoplasmic isoleucine-tRNA synthetase, target of the G1-specific inhibitor reveromycin A	ILS1	up			1.45717	0.0492214	0.319727	0.715146	1.15667	0.0737356
PP7435_Chr2-0645	ORF	GLC7	Type 1 serine/threonine protein phosphatase catalytic subunit; involved in various processes including glycogen metabolism, sporulation, mitosis; accumulates at mating projections by interaction with Afr1p; interacts with many regulatory subunits; involve	GLC7		up		1.43133	0.0811013	1.26608	0.0347435	0.226173	0.810806
PP7435_Chr2-0505	ORF	ACS1	Acetyl-coA synthetase isoform which, along with Acs2p, is the nuclear source of acetyl-coA for histone acetylation; expressed in S. cerevisiae during growth on nonfermentable carbon sources and under aerobic conditions	ACS1		up	down	1.26209	0.182856	3.48845	1.8643e-12	-2.16936	1.34327e-05				Fermentative by products
PP7435_Chr1-1292	ORF	CYS3	Cystathionine gamma-lyase, catalyzes one of the two reactions involved in the transsulfuration pathway that yields cysteine from homocysteine with the intermediary formation of cystathionine; protein abundance in S. cerevisiae increases in response to DNA	CYS3			up	1.24027	0.0971117	-0.0498309	0.958723	1.32	0.0211876		Aminoacid methabolism
PP7435_Chr2-0484	ORF	FAA1	Long chain fatty acyl-CoA synthetase; activates imported fatty acids with a preference for C12:0-C16:0 chain lengths; functions in long chain fatty acid import; accounts for most acyl-CoA synthetase activity; localized in S. cerevisiae to lipid particles;	FAA1		up	down	0.604331	0.351713	1.59634	3.98918e-06	-1.02404	0.0378394								fatty acid biosynthesis
PP7435_Chr4-1466	ORF	PP7435_Chr4-1466	Protein with low similarity to BRE5	NA	up			1.70751	0.0477022	0.440499	0.673175	1.37024	0.055905
PP7435_Chr2-0133	ORF	CCP1-1	Mitochondrial cytochrome-c peroxidase; degrades reactive oxygen species in mitochondria, involved in the response to oxidative stress	CCP1		up		0.714187	NA	1.39047	0.0481784	-0.683998	0.410845
PP7435_Chr1-0644	ORF	CAB1	Pantothenate kinase (ATP:D-pantothenate 4'-phosphotransferase, EC 2.7.1.33); catalyzes the first committed step in the universal biosynthetic pathway for synthesis of coenzyme A (CoA); transcriptionally regulated by Upc2p via a sterol response element	CAB1			down	-0.935311	0.0196425	0.197112	0.480906	-1.19572	0.000816243
PP7435_Chr1-0292	ORF	PMA1	Plasma membrane H+-ATPase, pumps protons out of the cell; major regulator of cytoplasmic pH and plasma membrane potential; P2-type ATPase; Hsp30p plays a role in Pma1p regulation; interactions with Std1p appear to propagate [GAR+]	PMA1	up	up		1.47324	0.00427529	1.41977	6.19155e-10	0.0455846	0.963629
PP7435_Chr2-0988	ORF	ECM4	Omega class glutathione transferase; in S. cerevisiae the green fluorescent protein (GFP)-fusion protein localizes to the cytoplasm, is not essential; similar to Ygr154cp and	ECM4		down		-0.406336	0.475992	-1.02088	0.00639548	0.554476	0.449389
PP7435_Chr4-0038	ORF	PP7435_Chr4-0038	Protein with low similarity to MIC19, component of the mitochondrial MICOS complex	NA		down		-0.477342	0.333488	-1.33745	1.61105e-06	0.789275	0.122185
PP7435_Chr4-0101	ORF	PP7435_Chr4-0101	Hypothetical protein not conserved	NA	up		up	1.8418	0.0449068	0.215644	NA	1.81702	0.0152318
PP7435_Chr2-0596	ORF	HIS5	Histidinol-phosphate aminotransferase, catalyzes the seventh step in histidine biosynthesis; responsive to general control of amino acid biosynthesis; mutations in S. cerevisiae cause histidine auxotrophy and sensitivity to Cu, Co, and Ni salts	HIS5			up	1.58596	NA	-0.258067	NA	2.17898	0.0102921		Aminoacid methabolism
PP7435_Chr2-0993	ORF	ZWF1	Glucose-6-phosphate dehydrogenase (G6PD); catalyzes the first step of the pentose phosphate pathway; involved in adapting to oxidatve stress; homolog of the human G6PD which is deficient in patients with hemolytic anemia; protein abundance in S. cerevisia	ZWF1		up	down	-0.781021	NA	1.32491	0.0394419	-2.31531	0.00121302				Pentose phosphate pathway oxidative branch
PP7435_Chr1-0309	ORF	ZCF2	Potential fungal zinc cluster transcription factor similar to C. albicans ZCF2	NA			up	0.335663	0.604221	-0.873214	0.0604282	1.15162	0.0212149														Transcription factor
PP7435_Chr3-1138	ORF	ORT1	Ornithine transporter of the mitochondrial inner membrane, exports ornithine from mitochondria as part of arginine biosynthesis; human ortholog is associated with hyperammonaemia-hyperornithinaemia-homocitrullinuria (HHH) syndrome	ORT1		down	up	-0.120646	0.853982	-1.40774	3.96301e-05	1.2241	0.0135165		Aminoacid methabolism								Mitochondrial inner membrane
PP7435_Chr3-0996	ORF	SSA3	ATPase involved in protein folding and the response to stress; plays a role in SRP-dependent cotranslational protein-membrane targeting and translocation; member of the heat shock protein 70 (HSP70) family; localized in S. cerevisiae to the cytoplasm; Pic	SSA3		up		1.16969	0.215246	1.81009	0.00322224	-0.576375	0.469149													chaperones (Hsp70)
PP7435_Chr2-0317	ORF	PDR15	Plasma membrane ATP binding cassette (ABC) transporter; multidrug transporter and general stress response factor implicated in cellular detoxification; regulated by Pdr1p, Pdr3p and Pdr8p; promoter contains a PDR responsive element; Pichia pastoris has al	PDR15		up		0.239131	0.762693	1.07076	0.0101751	-0.885288	0.0792568
PP7435_Chr2-1216	ORF	MSH6	Protein required for mismatch repair in mitosis and meiosis, forms a complex with Msh2p to repair both single-base & insertion-deletion mispairs; also involved in interstrand cross-link repair; potentially phosphorylated by Cdc28p	MSH6		up		1.19294	0.191596	1.49459	0.0301937	-0.273094	0.768707
PP7435_Chr1-1254	ORF	ILV3	Dihydroxyacid dehydratase, catalyzes third step in the common pathway leading to biosynthesis of branched-chain amino acids	ILV3	up		up	1.69233	0.0172667	0.0570072	0.956719	1.68192	0.00268073		Aminoacid methabolism
PP7435_Chr3-0430	ORF	AQY1	Spore-specific water channel that mediates the transport of water across cell membranes, developmentally controlled; may play a role in spore maturation, probably by allowing water outflow, may be involved in freeze tolerance	AQY1	up			1.63422	0.0270275	0.616088	0.427272	1.06059	0.0873518					spore maturation
PP7435_Chr1-0815	ORF	PP7435_Chr1-0815	Protein with similarity to YMR099C (Glucose-6-phosphate 1-epimerase (hexose-6-phosphate mutarotase), likely involved in carbohydrate metabolism; in S. cerevisiae the GFP-fusion protein localizes to both the nucleus and cytoplasm and is induced in response	YMR099C		down		-0.510506	0.258584	-1.04273	3.75596e-06	0.469921	0.396532				Glycolysis (putative)
PP7435_Chr3-0777	ORF	AGC1	Mitochondrial amino acid transporter, acts both as a glutamate uniporter and as an aspartate-glutamate exchanger; involved in nitrogen metabolism and nitrogen compound biosynthesis	AGC1	up		up	1.88495	0.0270275	-1.2476	NA	3.59397	1.56983e-06		Aminoacid methabolism
PP7435_Chr4-0768	ORF	RET1	Second-largest subunit of RNA polymerase III, which is responsible for the transcription of tRNA and 5S RNA genes, and other low molecular weight RNAs	RET1	up		up	2.4378	7.06885e-05	0.87381	0.283065	1.63458	0.000631878														Basal transcription apparatus (RNA polymerase III)
PP7435_Chr3-0273	ORF	THR1	Homoserine kinase, conserved protein required for threonine biosynthesis; expression in S. cerevisiae is regulated by the GCN4-mediated general amino acid control pathway	THR1	up		up	1.63733	0.0339868	-0.130492	0.913384	1.84416	0.00229325		Aminoacid methabolism
PP7435_Chr3-0801	ORF	HID1	Putative protein involved in cell wall biogenesis and architecture similar to S. stipitis HID1	NA	up	down	up	1.21453	6.22079e-05	-3.59607	1.02612e-37	4.71355	5.51397e-40					cell wall biogenesis
PP7435_Chr3-1010	ORF	SIT4	Type 2A-related serine-threonine phosphatase that functions in the G1/S transition of the mitotic cycle; cytoplasmic and nuclear protein that modulates functions mediated by Pkc1p including cell wall and actin cytoskeleton organization	SIT4		up		0.887964	0.300803	1.25948	0.0324666	-0.376794	0.633979	actin cytoskeleton organization				Cell wall organization
PP7435_Chr4-0231	ORF	RPT2	One of six ATPases of the 19S regulatory particle of the 26S proteasome involved in the degradation of ubiquitinated substrates; required for normal peptide hydrolysis by the core 20S particle	RPT2		up		1.66559	0.0610272	1.51566	0.0351741	0.237625	0.827276												Proteasome regulatory particle subunit	translocation, ERAD (19S proteasome base subcomplex)
PP7435_Chr1-0235	ORF	RTN1	Reticulon protein; stabilizes membrane curvature; involved in nuclear pore assembly and maintenance of tubular ER morphology; S. cerevisiae mutant overexpressing RTN1 shows increase in tubular ER; interacts with exocyst subunit Sec6p, Yip3p, and Sbh1p; mo	RTN1	up		up	1.87477	0.00613013	-1.02233	0.283016	3.11663	1.94177e-08							Exocyst complex interacting protein
PP7435_Chr4-0395	ORF	ADH6	NADPH-dependent medium chain alcohol dehydrogenase; has broad substrate specificity; member of the cinnamyl family of alcohol dehydrogenases; may be involved in fusel alcohol synthesis or in aldehyde tolerance; protein abundance in S. cerevisiae increases	ADH6	up		up	2.27796	4.12771e-05	-1.24465	0.0696011	3.59901	8.29993e-12
PP7435_Chr1-0588	ORF	MIH1	Protein tyrosine phosphatase involved in cell cycle control; regulates the phosphorylation state of Cdc28p; homolog of S. pombe cdc25	MIH1		up		1.29059	0.188559	1.75957	0.012584	-0.394823	0.681929
PP7435_Chr4-0553	ORF	CDC39	Component of the CCR4-NOT complex, which has multiple roles in regulating mRNA levels including regulation of transcription and destabilizing mRNAs by deadenylation; basal transcription factor	CDC39		up		1.2227	0.184111	1.47467	0.0238124	-0.193267	0.844905														Basal transcription apparatus (transcription factor)
PP7435_Chr2-1160	ORF	MCM3	Protein involved in DNA replication; component of the Mcm2-7 hexameric complex that binds chromatin as a part of the pre-replicative complex	MCM3		up		1.54447	NA	1.80198	0.0259058	-0.111653	0.928685
PP7435_Chr2-0949	ORF	SPT4	Component of the universally conserved Spt4/5 complex (DSIF complex); the complex has multiple roles in concert with RNA polymerases I and II, including regulation of transcription elongation, RNA processing, quality control, and transcription-coupled DNA	SPT4		down		-0.922997	0.342145	-1.95464	0.0100382	0.914843	NA														Basal transcription apparatus (elongation)
PP7435_Chr3-0621	ORF	MRS6	Rab escort protein; forms a complex with the Ras-like small GTPase Ypt1p that is required for the prenylation of Ypt1p by protein geranylgeranyltransferase type II (Bet2p-Bet4p); sequence similarity to mammalian choroideraemia gene; relative distribution	MRS6		up	down	0.47079	0.6381	1.86355	0.000382209	-1.43374	0.00845958													vesicular transport, SNARE (ER to Golgi, Rab GTPase binding)
PP7435_Chr1-1033	ORF	PDX1	Dihydrolipoamide dehydrogenase (E3)-binding protein (E3BP) of the mitochondrial pyruvate dehydrogenase (PDH) complex, plays a structural role in the complex by binding and positioning E3 to the dihydrolipoamide acetyltransferase (E2) core	PDX1			up	0.619367	0.382673	-0.595809	0.369648	1.1966	0.0420743				TCA
PP7435_Chr2-0354	ORF	AIM45	Putative ortholog of mammalian electron transfer flavoprotein complex subunit ETF-alpha; interacts with frataxin, Yfh1p; S. cerevisiae null mutant displays elevated frequency of mitochondrial genome loss; may have a role in oxidative stress response	AIM45		up	down	-0.0838136	0.93311	1.18479	0.00801276	-1.3434	0.00826946										Putative protein involved in mitochondrial genome loss
PP7435_Chr4-0433	ORF	SAP190	Protein that forms a complex with the Sit4p protein phosphatase; required for Sit4p function; member of a family of similar proteins including Sap4p, Sap155p, and Sap185p; Pichia pastoris has also the paralog SAP185	SAP190	up			1.87494	0.0206315	0.979479	0.264706	0.967909	0.170301
PP7435_Chr4-0049	ORF	PAF1	Component of the Paf1p complex involved in transcription elongation; binds to and modulates the activity of RNA polymerases I and II; required for expression of a subset of genes, including cell cycle-regulated genes; involved in SER3 repression by helpin	PAF1		up		1.65521	NA	1.97	0.0118002	-0.204773	0.845189
PP7435_Chr3-0551	ORF	THI7	Plasma membrane transporter responsible for the upTake of thiamine, member of the major facilitator superfamily of transporters; mutation of human ortholog causes thiamine-responsive megaloblastic anemia	THI7		down	up	0.528107	0.337645	-2.32948	8.31871e-09	2.80849	1.14525e-10
PP7435_Chr1-0864	ORF	MTR3	Exosome non-catalytic core component; involved in 3'-5' RNA processing and degradation in both the nucleus and the cytoplasm; has similarity to E. coli RNase PH and to human hMtr3p (EXOSC6)	MTR3		down		-0.829787	0.0921678	-1.29954	2.7377e-06	0.389026	0.570527
PP7435_Chr1-1400	ORF	PRP43	RNA helicase in the DEAH-box family; functions in both RNA polymerase I and polymerase II transcript metabolism; catalyzes removal of U2, U5, and U6 snRNPs from the postsplicing lariat-intron ribonucleoprotein complex; required for efficient biogenesis of	PRP43		down	up	0.00329952	0.994577	-1.70749	5.87684e-06	1.64168	0.000406868
PP7435_Chr2-0620	ORF	FKS1	Catalytic subunit of 1,3-beta-D-glucan synthase; functionally redundant with alternate catalytic subunit Gsc2p; binds to regulatory subunit Rho1p; involved in cell wall synthesis and maintenance; localizes in S. cerevisiae to sites of cell wall remodeling	FKS1		up		0.879573	0.152083	1.19789	0.000258676	-0.346781	0.572324					cell wall synthesis and maintenance
PP7435_Chr4-0822	ORF	CLG1	Cyclin-like protein that interacts with Pho85p; has sequence similarity to G1 cyclins PCL1 and PCL2	CLG1	up			1.57551	0.0270275	0.579218	0.465799	1.01627	0.101672											autophagy
PP7435_Chr1-0259	ORF	RAP1	Essential DNA-binding transcription regulator that binds many loci; involved in transcription activation and repression, chromatin silencing, and telomere length maintenance; in S. cerevisiae relocalizes to the cytosol in response to hypoxia; conserved pr	RAP1		down		-0.290896	0.660928	-1.22528	0.00273102	0.87525	0.14856														Transcription factor ? Basal transcription apparatus (chromatin remodeling)
PP7435_Chr3-0893	ORF	TOP2	Topoisomerase II, relieves torsional strain in DNA by cleaving and re-sealing the phosphodiester backbone of both positively and negatively supercoiled DNA; cleaves complementary strands; localizes in S. cerevisiae to axial cores in meiosis; required for	TOP2		up		0.38424	0.703439	1.41086	0.0104294	-1.04791	0.142219
PP7435_Chr1-1286	ORF	MRPL31	Mitochondrial ribosomal protein of the large subunit	MRPL31		up	down	-0.0211763	0.977768	1.41015	6.55927e-06	-1.47004	0.000281477										Mitochondrial ribosomal protein of the large subunit
PP7435_Chr4-0346	ORF	TUB3	Alpha-tubulin; associates with beta-tubulin (Tub2p) to form tubulin dimer, which polymerizes to form microtubules; expressed in S. cerevisiae at lower level than Tub1p; Pichia pastoris has also the paralog TUB1	TUB3		down		-0.721579	0.29776	-1.15274	0.0106773	0.324934	0.726476															Tubulin
PP7435_Chr3-0865	ORF	PP7435_Chr3-0865	Protein with similarity to YMR226C (NADP(+)-dependent dehydrogenase; acts on serine, L-allo-threonine, and other 3-hydroxy acids; in S. cerevisiae the green fluorescent protein fusion protein localizes to the cytoplasm and nucleus and may interact with ri	YMR226C	up		up	2.14693	0.000471569	-0.865221	0.369648	3.18355	4.57172e-09
PP7435_Chr2-0134	ORF	STH1	ATPase component of the RSC chromatin remodeling complex; required for expression of early meiotic genes; essential helicase-related protein in S. cerevisiae, homologous to Snf2p	STH1		up		1.11078	0.233792	1.38098	0.0423802	-0.232093	0.814509														Basal transcription apparatus (chromatin remodeling)
PP7435_Chr4-0818	ORF	FMO1-5	Flavin-containing monooxygenase, localized in S. cerevisiae to the cytoplasmic face of the ER membrane; catalyzes oxidation of biological thiols to maintain the ER redox buffer ratio for correct folding of disulfide-bonded proteins	FMO1			up	1.15023	0.124679	-0.152967	0.865826	1.29608	0.0382423
PP7435_Chr2-0578	ORF	PP7435_Chr2-0578	Protein with low similarity to acyl-coenzyme A thioesterase	NA	up	up		2.97929	4.81883e-08	3.66895	1.03761e-25	-0.544348	0.411078
PP7435_Chr4-0342	ORF	HSP12	Plasma membrane protein involved in maintaining membrane organization in stress conditions; induced by heat shock, oxidative stress, osmostress, stationary phase, glucose depletion, oleate and alcohol; protein abundance in S. cerevisiae increased in respo	HSP12		up	down	0.180512	NA	2.52853	6.78744e-06	-2.39959	3.15602e-05
PP7435_Chr1-0619	ORF	RPN5	Subunit of the COP9 signalosome (CSN) and non-ATPase regulatory subunit of the 26S proteasome lid, similar to mammalian p55 subunit and to another S. cerevisiae regulatory subunit, Rpn7p; Rpn5p is an essential protein	RPN5		up	down	0.119329	0.875233	1.22412	5.72816e-05	-1.14103	0.00809158												Proteasome regulatory subunit	translocation, ERAD (19S proteasome lid subcomplex)
PP7435_Chr3-1095	ORF	PHO84-2	High-affinity inorganic phosphate (Pi) transporter and low-affinity manganese transporter; regulated by Pho4p and Spt7p; mutation in S. cerevisiae confers resistance to arsenate; exit from the ER during maturation requires Pho86p; cells overexpressing Pho	PHO84			up	0.910848	0.219175	-0.39051	0.643703	1.30091	0.0264989
PP7435_Chr1-0765	ORF	MAK11	Protein involved in an early, nucleolar step of 60S ribosomal subunit biogenesis; essential in S. cerevisiae for cell growth and replication of killer M1 dsRNA virus; contains four beta-transducin repeats	MAK11			up	0.703573	0.187668	-0.362234	0.482707	1.01779	0.0338642
PP7435_Chr2-1186	ORF	ADE8	Phosphoribosyl-glycinamide transformylase, catalyzes a step in the 'de novo' purine nucleotide biosynthetic pathway	ADE8			up	0.437495	0.489847	-0.752511	0.179561	1.14999	0.0481961
PP7435_Chr4-0575	ORF	PP7435_Chr4-0575	Hypothetical protein not conserved	NA			down	-1.25797	0.0610272	0.0908479	0.885124	-1.47124	0.00655107
PP7435_Chr2-1704	ORF	TAF2	TFIID subunit (150 kDa), involved in RNA polymerase II transcription initiation	TAF2		down	up	-0.29738	0.616462	-2.27597	9.7351e-17	1.88046	9.77624e-05														Basal transcription apparatus (inititation)
PP7435_Chr2-1195	ORF	CDC42	Small rho-like GTPase, essential for establishment and maintenance of cell polarity; S. cerevisiae mutants have defects in the organization of actin and septins	CDC42	up		up	1.83025	0.00736362	0.388837	0.680223	1.50454	0.00373391	actin organization				cell polarity								vesicular transport, SNARE (Small rho-like GTPase)
PP7435_Chr1-1064	ORF	HHO1	Histone H1, linker histone with roles in meiosis and sporulation; decreasing levels early in sporulation may promote meiosis, and increasing levels during sporulation facilitate compaction of spore chromatin; binds to promoters and within genes in mature	HHO1		up		1.4364	NA	2.42955	0.000272532	-0.907531	0.193769
PP7435_Chr4-0862	ORF	PLB3	Phospholipase B (lysophospholipase) involved in lipid metabolism; hydrolyzes phosphatidylinositol and phosphatidylserine and displays transacylase activity in vitro; Pichia pastoris does not have the paralog PLB1	PLB3	up			1.77411	0.0442568	0.716095	0.464992	1.16585	0.122494		Aminoacid methabolism						glycerophospholipids-remodeling
PP7435_Chr4-0866	ORF	HOM3	Aspartate kinase (L-aspartate 4-P-transferase); cytoplasmic enzyme that catalyzes the first step in the common pathway for methionine and threonine biosynthesis; expression in S. cerevisiae regulated by Gcn4p and the general control of amino acid synthesi	HOM3	up		up	1.60291	0.0445574	0.0793011	0.943189	1.57872	0.0156275		Aminoacid methabolism
PP7435_Chr3-0306	ORF	NUP159	FG-nucleoporin component of central core of the nuclear pore complex (NPC); also part of the NPC cytoplasmic filaments; contributes directly to nucleocytoplasmic transport; regulates ADP release from the ATP-dependent RNA helicase Dbp5p; forms a stable as	NUP159	up		up	3.20067	1.97691e-06	0.58202	NA	2.86441	2.7004e-07
PP7435_Chr2-0612	ORF	VTC2	Subunit of vacuolar transporter chaperone (VTC) complex; involved in membrane trafficking, vacuolar polyphosphate accumulation, microautophagy and non-autophagic vacuolar fusion; Pichia pastoris does not have the paralog VTC3	VTC2		down	up	-0.458995	0.386006	-2.81066	4.47351e-19	2.26493	2.93596e-07											autophagy					Vacuolar transporter chaperone (VTC) complex subunit
PP7435_Chr2-1715	ORF	HSL7	Protein arginine N-methyltransferase; exhibits septin and Hsl1p-dependent bud neck localization in S. cerevisiae and periodic Hsl1p-dependent phosphorylation; required along with Hsl1p for bud neck recruitment, phosphorylation, and degradation of Swe1p; i	HSL7			up	0.602159	0.407271	-0.76839	0.22661	1.34896	0.0282132
PP7435_Chr2-0641	ORF	SAK1	Upstream serine/threonine kinase for the SNF1 complex; partially redundant with Elm1p and Tos3p; members of this family have functional orthology with LKB1, a mammalian kinase associated with Peutz-Jeghers cancer-susceptibility syndrome; Pichia pastoris d	SAK1	up		up	2.64427	4.86659e-08	-0.417901	0.649543	3.14365	3.30505e-12
PP7435_Chr4-1774	ORF	ILV2	Acetolactate synthase, catalyses the first common step in isoleucine and valine biosynthesis and is the target of several classes of inhibitors, localizes in S. cerevisiae to the mitochondria; expression of the gene is under general amino acid control	ILV2			up	1.40485	0.0769357	0.0336942	0.971573	1.40701	0.0349593		Aminoacid methabolism
PP7435_Chr2-1118	ORF	PRE8	Alpha 2 subunit of the 20S proteasome	PRE8		down	up	0.47519	0.387928	-2.47999	1.76114e-08	2.92975	1.83873e-10												Proteasome subunit	translocation, ERAD (20S proteasome alpha subuit)
PP7435_Chr3-1151	ORF	ADE2	Phosphoribosylaminoimidazole carboxylase, catalyzes a step in the 'de novo' purine nucleotide biosynthetic pathway; red pigment accumulates in S. cerevisiae mutant cells deprived of adenine	ADE2	up			2.04334	0.020905	1.60129	0.0534353	0.56348	0.530433
PP7435_Chr3-0627	ORF	GUT2	Mitochondrial glycerol-3-phosphate dehydrogenase; in S. cerevisiae expression is repressed by both glucose and cAMP and derepressed by non-fermentable carbon sources in a Snf1p, Rsf1p, Hap2/3/4/5 complex dependent manner	GUT2		up		0.745752	0.471261	1.69136	0.00798752	-0.899251	0.27746				Glycerol metabolism						Mitochondrial glycerol-3-phosphate dehydrogenase
PP7435_Chr3-0886	ORF	BUD4	Anillin-like protein involved in bud-site selection; required for the axial budding pattern; localizes in S. cerevisiae with septins to the bud neck in mitosis and may constitute an axial landmark for the next round of budding; required for the formation	BUD4		up	down	0.166525	0.882895	1.70362	0.000623438	-1.60222	0.0023774
PP7435_Chr3-0435	ORF	LTE1	Protein similar to GDP/GTP exchange factors but without detectable GEF activity; required for asymmetric localization of Bfa1p at daughter-directed spindle pole bodies and for mitotic exit at low temperatures	LTE1		up		1.07154	NA	1.7722	0.0108873	-0.684286	0.409639
PP7435_Chr2-0502	ORF	URK1	Uridine/cytidine kinase, component of the pyrimidine ribonucleotide salvage pathway that converts uridine into UMP and cytidine into CMP; involved in the pyrimidine deoxyribonucleotide salvage pathway, converting deoxycytidine into dCMP	URK1		down	up	0.139313	0.771042	-4.42075	1.78558e-52	4.44917	7.4478e-30
PP7435_Chr2-0151	ORF	MET13-1	Major isozyme of methylenetetrahydrofolate reductase, catalyzes the reduction of 5,10-methylenetetrahydrofolate to 5-methyltetrahydrofolate in the methionine biosynthesis pathway	MET13	up			1.61773	0.0439724	0.750159	0.343163	0.924475	0.189504		Aminoacid methabolism
PP7435_Chr2-0671	ORF	POL5	DNA Polymerase phi; has sequence similarity to the human MybBP1A and weak sequence similarity to B-type DNA polymerases, not required for chromosomal DNA replication; required for the synthesis of rRNA	POL5	up		up	3.24397	5.78177e-15	-0.169655	0.845125	3.47219	6.62079e-19
PP7435_Chr4-0280	ORF	CPS1	Vacuolar carboxypeptidase S; expression in S. cerevisiae is induced under low-nitrogen conditions	CPS1	up	up		1.79711	0.0315622	1.58368	0.0156836	0.310144	0.736134		Aminoacid methabolism														Vacuolar carboxypeptidase S
PP7435_Chr1-1513	ORF	PP7435_Chr1-1513	Hypothetical protein not conserved	NA		up		0.875309	NA	1.92139	0.00993961	-0.915849	0.348776
PP7435_Chr4-0445	ORF	KSS1	Mitogen-activated protein kinase (MAPK) involved in signal transduction pathways that control filamentous growth and pheromone response; the KSS1 gene is nonfunctional in S288C strains and functional in W303 strains	KSS1	up		up	1.77276	0.00428306	-1.30762	0.110255	3.21862	2.98055e-09
PP7435_Chr2-0742	ORF	BEM1	Protein containing SH3-domains, involved in establishing cell polarity and morphogenesis; functions as a scaffold protein for complexes that include Cdc24p, Ste5p, Ste20p, and Rsr1p	BEM1			down	-0.236609	NA	0.800106	0.517687	-1.60126	0.0376908
PP7435_Chr1-0611	ORF	RRP3	Protein involved in rRNA processing; required for maturation of the 35S primary transcript of pre-rRNA and for cleavage leading to mature 18S rRNA; homologous to eIF-4a, which is a DEAD box RNA-dependent ATPase with helicase activity	RRP3			up	0.308964	0.580102	-0.870482	0.0299747	1.12478	0.0284595
PP7435_Chr1-0240	ORF	PP7435_Chr1-0240	Hypothetical protein not well conserved (domain: vacuolar sorting protein 9, VPS9)	NA	up		up	2.79038	2.35681e-06	-1.05404	NA	4.1665	2.22731e-12
PP7435_Chr4-0072	ORF	SLA2-1	Adaptor protein that links actin to clathrin and endocytosis; involved in membrane cytoskeleton assembly and cell polarization; present in the actin cortical patch of the emerging bud tip; dimer in vivo	SLA2		up		0.983702	0.298718	1.57801	0.0142568	-0.583211	0.466544	actin cytoskeleton organization
PP7435_Chr1-0649	ORF	PP7435_Chr1-0649	Hypothetical protein not well conserved	NA			down	-0.782222	0.143245	0.355958	0.316555	-1.21231	0.00439551
PP7435_Chr1-0330	ORF	TRM82	Catalytic subunit of a tRNA methyltransferase complex; Trm8p and Trm82p comprise an enzyme that catalyzes a methyl-transfer from S-adenosyl-l-methionine to the N(7) atom of guanine at position 46 in tRNA; Trm8 lacks catalytic activity if not bound to Trm8	TRM82		up		1.44972	NA	1.6868	0.0342218	-0.00590173	0.997165
PP7435_Chr3-0920	ORF	KEL2	Protein that negatively regulates mitotic exit; functions in a complex with Kel1p, interacts with Tem1p and Lte1p; localizes in S. cerevisiae to regions of polarized growth; potential Cdc28p substrate; Pichia pastoris does not have the paralog KEL1	KEL2		up		1.54466	NA	1.78219	0.0372888	-0.0811547	0.951778
PP7435_Chr1-0736	ORF	ADY2-2	Acetate transporter required for normal sporulation; phosphorylated in mitochondria; Pichia pastoris has also the paralog ATO2 and three additional copies of ADY2	ADY2			down	-1.66535	NA	1.07593	0.0522764	-3.05377	1.65437e-06										Mitochondrial protein
PP7435_Chr3-0436	ORF	NOC4	Nucleolar protein; forms a complex with Nop14p that mediates maturation and nuclear export of 40S ribosomal subunits; in S. cerevisiae relocalizes to the cytosol in response to hypoxia	NOC4	down			-1.18605	0.00967008	-0.347229	0.264011	-0.907231	0.0546806
PP7435_Chr1-0600	ORF	RNR1	Major isoform of large subunit of ribonucleotide-diphosphate reductase; the RNR complex catalyzes rate-limiting step in dNTP synthesis, regulated by DNA replication and DNA damage checkpoint pathways via localization of small subunits; relative distributi	RNR1		up		0.980075	0.318351	1.794	0.00404208	-0.785366	0.295614
PP7435_Chr2-0414	ORF	PP7435_Chr2-0414	Hypothetical protein not conserved	NA		up		0.667726	0.514215	1.69244	0.00566862	-1.01499	0.150868
PP7435_Chr2-0485	ORF	YHP1	Homeobox transcriptional repressor; binds Mcm1p and early cell cycle box (ECB) elements of cell cycle regulated genes, thereby restricting ECB-mediated transcription to the M/G1 interval; Pichia pastoris does not have the paralog YOX1	YHP1			up	0.673651	0.386033	-0.796571	0.305181	1.49018	0.0219139														Transcription factor
PP7435_Chr1-0895	ORF	IQG1	Essential protein required for determination of budding pattern; promotes localization of axial markers Bud4p and Cdc12p and functionally interacts with Sec3p, localizes to the contractile ring during anaphase, member of the IQGAP family; in S. cerevisiae	IQG1		up	down	0.0589109	NA	1.51723	0.0260744	-1.56226	0.0242723
PP7435_Chr4-0388	ORF	PP7435_Chr4-0388	Hypothetical protein conserved (domain: Fungal Zn(2)-Cys(6) binuclear cluster domain)	NA			down	-0.470931	NA	1.04176	0.111108	-1.6782	0.0123089														Transcription factor (putative)
PP7435_Chr4-0195	ORF	PRP19	Splicing factor associated with the spliceosome; contains a U-box, a motif found in a class of ubiquitin ligases, and a WD40 domain; in S. cerevisiae relocalizes to the cytosol in response to hypoxia	PRP19		up	down	0.95153	0.342145	2.26439	0.000116304	-1.30468	0.0269339
PP7435_Chr1-0862	ORF	TPO3	Polyamine transporter of the major facilitator superfamily; member of the 12-spanner drug:H(+) antiporter DHA1 family; specific for spermine; localizes in S. cerevisiae to the plasma membrane; Pichia pastoris has also the paralog TPO2	TPO3			up	1.33644	0.0921678	-0.447559	0.666988	1.87549	0.00360067
PP7435_Chr2-1215	ORF	PP7435_Chr2-1215	Hypothetical protein not conserved	NA			down	-0.462456	0.466951	0.788093	0.00986264	-1.29401	0.00430039
PP7435_Chr2-0272	ORF	HOF1	Bud neck-localized in S. cerevisiae, SH3 domain-containing protein required for cytokinesis; is phosphorylated by Dbf2p; regulates actomyosin ring dynamics and septin localization; interacts with the formins, Bni1p and Bnr1p, and with Cyk3p, Vrp1p, and Bn	HOF1		up		0.815415	NA	1.97553	0.02623	-1.04535	0.322746
PP7435_Chr1-1500	ORF	DUS1	Dihydrouridine synthase, member of a widespread family of conserved proteins including Smm1p, Dus3p, and Dus4p; modifies pre-tRNA(Phe) at U17	DUS1		up		0.0534768	NA	2.15672	0.0143816	-2.34139	NA
PP7435_Chr4-1642	ORF	MDS3	Putative component of the TOR regulatory pathway; negative regulator of early meiotic gene expression; required, with Pmd1p, for growth under alkaline conditions; has an N-terminal kelch-like domain; Pichia pastoris does not have the paralog PMD1	MDS3	up		up	4.72439	5.7555e-22	1.00533	0.266097	3.86843	1.29492e-22
PP7435_Chr2-0672	ORF	SNG1	Protein involved in resistance to nitrosoguanidine and 6-azauracil; expression in S. cerevisiae is regulated by transcription factors involved in multidrug resistance; Pichia pastoris has also the paralog YJR015W	SNG1	up			1.99084	0.00939531	1.25037	0.0884078	0.820957	0.233073
PP7435_Chr1-1149	ORF	CAK1	Cyclin-dependent kinase-activating kinase required for passage through the cell cycle, phosphorylates and activates Cdc28p; nucleotide-binding pocket differs significantly from those of most other protein kinases	CAK1			down	-0.497092	0.315864	0.69873	0.00301365	-1.25794	0.00025402
PP7435_Chr2-0314	ORF	NVJ2	Lipid-binding ER protein, enriched at nucleus-vacuolar junctions (NVJ); may be involved in sterol metabolism or signaling at the NVJ; contains a synaptotagmin-like-mitochondrial- lipid binding protein (SMP) domain; binds phosphatidylinositols and other li	NVJ2			up	1.33593	0.0662023	-0.0472426	0.961867	1.42636	0.0256081																Vacuolar-nucleus junction protein
PP7435_Chr2-0137	ORF	CTA1	Catalase A, breaks down hydrogen peroxide in the peroxisomal matrix formed by acyl-CoA oxidase (Pox1p) during fatty acid beta-oxidation	CTA1		up	down	1.0648	NA	3.76057	2.72697e-08	-2.52581	1.84183e-05			antioxidant
PP7435_Chr2-0666	ORF	LOS1	Nuclear pore protein involved in nuclear export of pre-tRNA and in re-export of mature tRNAs after their retrograde import from the cytoplasm	LOS1		up		1.51964	NA	2.15081	0.015415	-0.468722	0.685899
PP7435_Chr3-0809	ORF	PP7435_Chr3-0809	Protein with similarity to YKL069W (Methionine-R-sulfoxide reductase; reduces the R enantiomer of free Met-SO, in contrast to Ycl033Cp which reduces Met-R-SO in a peptide linkage; has a role in protection against oxidative stress; relative distribution to	YKL069W		down		-0.336438	0.612435	-1.14378	0.00686632	0.74843	0.237094
PP7435_Chr1-0046	ORF	BIO2	Biotin synthase, catalyzes the conversion of dethiobiotin to biotin, which is the last step of the biotin biosynthesis pathway; the S. cerevisiae protein complements E. coli bioB mutant	BIO2			up	1.06398	0.144792	-1.48219	0.0518716	2.63381	1.33715e-05
PP7435_Chr3-0554	ORF	PLD1	Phospholipase D; catalyzes the hydrolysis of phosphatidylcholine, producing choline and phosphatidic acid; involved in Sec14p-independent secretion; required for meiosis and spore formation; differently regulated in secretion and meiosis; participates in	SPO14		up	down	0.575331	NA	2.32754	0.00359678	-1.79619	0.0237914					spore formation			glycerophospholipids-remodeling					vesicular transport, SNARE (Sec14p-independent secretion)
PP7435_Chr1-0419	ORF	PP7435_Chr1-0419	Hypothetical protein not well conserved (domain: DUF88)	NA		up	down	0.166262	NA	1.92944	0.00913494	-1.82923	0.0187776
PP7435_Chr1-0331	ORF	OPI1	Transcriptional regulator of a variety of genes; phosphorylation by protein kinase A stimulates Opi1p function in negative regulation of phospholipid biosynthetic genes; involved in telomere maintenance; S. cerevisiae null exhibits disrupted mitochondrial	OPI1		up		0.528522	NA	1.58177	0.0342017	-1.03532	0.206038														Transcription factor
PP7435_Chr1-1348	ORF	MRI1	5'-methylthioribose-1-phosphate isomerase; catalyzes the isomerization of 5-methylthioribose-1-phosphate to 5-methylthioribulose-1-phosphate in the methionine salvage pathway	MRI1		down	up	0.364057	0.563615	-2.00641	1.0007e-05	2.33532	3.05239e-06		Aminoacid methabolism
PP7435_Chr3-0969	ORF	ACH1	Protein with CoA transferase activity, particularly for CoASH transfer from succinyl-CoA to acetate; has minor acetyl-CoA-hydrolase activity; phosphorylated; required for acetate utilization and for diploid pseudohyphal growth	ACH1	up	up		1.33696	0.0310539	1.32106	0.00190743	0.0240788	0.980927
PP7435_Chr3-0932	ORF	PP7435_Chr3-0932	Hypothetical protein conserved (domain: DUF)	NA		down	up	0.145617	0.816043	-1.78805	3.89742e-08	1.85737	4.48308e-05
PP7435_Chr4-0064	ORF	YME1	Catalytic subunit of the mitochondrial inner membrane i-AAA protease complex, which is responsible for degradation of unfolded or misfolded mitochondrial gene products; also has a role in intermembrane space protein folding; mutation in S. cerevisiae caus	YME1	up			1.59492	0.0449068	1.04583	0.161355	0.592791	0.414726
PP7435_Chr3-0628	ORF	PCD1	8-oxo-dGTP diphosphatase; prevent sspontaneous mutagenesis via sanitization of oxidized purine nucleoside triphosphates; can also act as peroxisomal pyrophosphatase with specificity for coenzyme A and CoA derivatives, may function to remove potentially to	PCD1		up	down	1.01768	0.318351	2.69903	2.20611e-07	-1.59167	0.00197984
PP7435_Chr4-0240	ORF	PP7435_Chr4-0240	Hypothetical protein conserved	NA	up	down	up	1.30485	0.0478095	-2.09945	0.00291857	3.50453	2.98055e-09
PP7435_Chr3-0956	ORF	PP7435_Chr3-0956	Protein with similarity to YIL166C (Putative protein with similarity to the allantoate permease (Dal5p) subfamily of the major facilitator superfamily; mRNA expression is elevated by sulfur limitation; in S. cerevisiae YIL166C is a non-essential gene)	YIL166C			down	-0.617329	0.501152	0.820194	0.161355	-1.57083	0.0104499
PP7435_Chr1-0570	ORF	INN1	Essential protein in S. cerevisiae that associates with contractile actomyosin ring; required for ingression of the plasma membrane into the bud neck during cytokinesis; C2 domain, a membrane targeting module, is required for function; activates chitin sy	INN1		down		-0.812623	0.124679	-1.07464	0.000533123	0.188695	0.804743
PP7435_Chr2-0307	ORF	CYT2	Cytochrome c1 heme lyase, involved in maturation of cytochrome c1, which is a subunit of the mitochondrial ubiquinol-cytochrome-c reductase; links heme covalently to apocytochrome c1	CYT2		down		-0.804107	0.152572	-1.04096	3.77423e-05	0.167357	0.842378										Mitochondrial respiratory chain
PP7435_Chr4-0806	ORF	AZF1	Zinc-finger transcription factor; in the presence of glucose, activates transcription of genes involved in growth and carbon metabolism; in nonfermentable carbon sources, activates transcription of genes involved in maintenance of cell wall integrity; in	AZF1	up		up	2.07637	0.020905	0.61004	NA	1.65666	0.0347299					Cell wall integrity									Transcription factor
PP7435_Chr4-0678	ORF	MLP1	Myosin-like protein associated with the nuclear envelope; connects the nuclear pore complex with the nuclear interior; involved with Tel1p in telomere length control; involved with Pml1p and Pml39p in nuclear retention of unspliced mRNAs; Pichia pastoris	MLP1		up		1.65938	0.05145	1.69914	0.0137873	0.0051423	0.997165
PP7435_Chr4-0432	ORF	BCH2	Member of the ChAPs (Chs5p-Arf1p-binding proteins) family; part of the exomer complex with Chs5p to mediate export of specific cargo proteins, including Chs3p, from the Golgi to the plasma membrane; Pichia pastoris does not have the paralog CHS6	BCH2			up	1.63716	0.0725105	0.319423	NA	1.46505	0.0480518					chitin synthase III export								vesicular transport, SNARE (Golgi to Plasma membrane, exomer complex)
PP7435_Chr2-1030	ORF	SLK19	Kinetochore-associated protein required for normal segregation of chromosomes in meiosis and mitosis; component of the FEAR regulatory network, which promotes Cdc14p release from the nucleolus during anaphase; potential Cdc28p substrate	SLK19		up	down	0.348993	NA	2.13821	0.00157678	-1.85216	0.00608651
PP7435_Chr1-1559	ORF	GAS3	Low abundance, possibly inactive member of the GAS family of GPI-containing proteins; putative 1,3-beta-glucanosyltransferase with similarity to other GAS family members; localizes in S. cerevisiae to the cell wall; mRNA induced during sporulation	GAS3		up		0.638547	0.505761	1.44724	0.0291852	-0.839318	0.296361					GPI-containing proteins
PP7435_Chr4-0626	ORF	IFA38	Microsomal beta-keto-reductase; contains oleate response element (ORE) sequence in the promoter region; S. cerevisiae mutants exhibit reduced VLCFA synthesis, accumulate high levels of dihydrosphingosine, phytosphingosine and medium-chain ceramides	IFA38		up	down	0.820557	0.321748	2.25665	1.91858e-07	-1.45625	0.00197984								fatty acid biosynthesis-elongation
PP7435_Chr4-0791	ORF	PTC5	Mitochondrial type 2C protein phosphatase (PP2C) involved in regulation of pyruvate dehydrogenase activity by dephosphorylating the serine 133 of the Pda1p subunit; localizes in S. cerevisiae to the intermembrane space and is imported via the presequence	PTC5	up		up	1.8884	0.0148116	-0.626104	0.577494	2.73097	1.17162e-05										Mitochondrial type 2C protein phosphatase (PP2C)
PP7435_Chr1-0293	ORF	SEO1-2	Putative permease, member of the allantoate transporter subfamily of the major facilitator superfamily; mutation in S. cerevisiae confers resistance to ethionine sulfoxide	SEO1	down		down	-2.43336	2.75293e-08	0.137205	0.717235	-2.69744	5.197e-11
PP7435_Chr2-0586	ORF	RIX1	Component of the Rix1 complex and possibly pre-replicative complexes (pre-RCs); required for processing of ITS2 sequences from 35S pre-rRNA; component of the pre-60S ribosomal particle with the dynein-related AAA-type ATPase Mdn1p; required for pre-RC for	RIX1		up	down	0.247049	0.816043	2.10597	1.17168e-07	-1.87949	9.4714e-05
PP7435_Chr2-1279	ORF	SCY1	Putative kinase; suppressor of S. cerevisiae GTPase mutant; similar to bovine rhodopsin kinase; may have a role in intracellular sterol transport	SCY1			down	-1.01666	0.136648	0.046315	0.943189	-1.1718	0.0406161
PP7435_Chr2-0242	ORF	HMG1	HMG-CoA reductase; catalyzes the conversion of HMG-CoA to mevalonate, which is a rate-limiting step in sterol biosynthesis; one of two isozymes; localizes to the nuclear envelope; overproduction in S. cerevisiae induces the formation of karmellae; forms f	HMG1			up	1.34819	0.0692696	0.0874087	0.935017	1.29508	0.0257177								Sterols
PP7435_Chr1-0813	ORF	FTR1	High affinity iron permease; involved in the transport of iron across the plasma membrane; forms complex with Fet3p; expression is regulated by iron; protein abundance in S. cerevisiae increases in response to DNA replication stress	FTR1		up		1.65524	NA	2.38227	0.00491274	-0.541933	0.609054
PP7435_Chr1-0193	ORF	YVH1	Protein phosphatase involved in vegetative growth at low temperatures, sporulation, and glycogen accumulation; S. cerevisiae mutants are defective in 60S ribosome assembly; member of the dual-specificity family of protein phosphatases	YVH1			down	-0.675174	0.199588	0.408165	0.216652	-1.14411	0.0074713
PP7435_Chr3-0714	ORF	PP7435_Chr3-0714	Hypothetical protein not conserved	NA		down	up	0.807792	0.0874427	-3.11163	7.92438e-16	3.85035	9.67604e-18
PP7435_Chr3-0426	ORF	CSE1	Nuclear envelope protein that mediates the nuclear export of importin alpha (Srp1p), homolog of metazoan CAS protein, required for accurate chromosome segregation	CSE1			up	1.42304	0.0733959	-0.413825	0.704724	1.96203	0.00197984
PP7435_Chr2-0410	ORF	MEP1	Ammonium permease; belongs to a ubiquitous family of cytoplasmic membrane proteins that transport only ammonium (NH4+); expression in S. cerevisiae is under the nitrogen catabolite repression regulation; Pichia pastoris has also the paralog MEP3	MEP1	up	up		1.90368	0.00790922	2.11463	2.50899e-05	-0.147702	0.852551
PP7435_Chr2-0921	ORF	MTG2	Putative GTPase, member of the Obg family; peripheral protein of the mitochondrial inner membrane that associates with the large ribosomal subunit; required for mitochondrial translation, possibly via a role in ribosome assembly	MTG2		up		0.878269	0.363027	1.57167	0.0144299	-0.672264	0.411078										Mitochondrial inner membrane protein
PP7435_Chr1-2764	ORF	PRP16	DEAH-box RNA helicase involved in second catalytic step of splicing; exhibits ATP-dependent RNA unwinding activity; mediates the release of Yju2p and Cwc25p in the second step; in the absence of ATP, stabilizes the binding of Cwc25p to the spliceosome in	PRP16		down		-0.873323	0.207043	-1.10413	0.0259133	0.146952	0.886581
PP7435_Chr3-0364	ORF	MYO1	Type II myosin heavy chain, required for wild-type cytokinesis and cell separation; localizes in S. cerevisiae to the actomyosin ring; binds to myosin light chains Mlc1p and Mlc2p through its IQ1 and IQ2 motifs respectively	MYO1		up		1.21733	0.174761	1.64847	0.01161	-0.41468	0.61412													vesicular transport, SNARE (myosin)
PP7435_Chr4-0102	ORF	CUE2	Protein of unknown function; has two CUE domains that bind ubiquitin, which may facilitate intramolecular monoubiquitination	CUE2			up	0.669558	0.40538	-0.660188	0.407553	1.34701	0.0496032													translocation, ERAD (ERAD, ubiquitin binding protein)
PP7435_Chr3-0962	ORF	PP7435_Chr3-0962	Hypothetical protein conserved (domain: Rho termination factor, N-terminal domain)	NA		up		1.27549	0.151352	2.48479	3.01135e-06	-1.17364	0.0564276
PP7435_Chr4-0030	ORF	RTG3	Basic helix-loop-helix-leucine zipper (bHLH/Zip) transcription factor that forms a complex with another bHLH/Zip protein, Rtg1p, to activate the retrograde (RTG) and TOR pathways.	RTG3			up	1.13911	0.22165	-0.513387	NA	1.80993	0.021134											autophagy			Transcription factor
PP7435_Chr1-1117	ORF	PP7435_Chr1-1117	Hypothetical protein not conserved	NA			down	-0.138391	0.866138	0.848451	0.0337073	-1.03129	0.0415268
PP7435_Chr1-1071	ORF	PP7435_Chr1-1071	Hypothetical protein conserved (domain: folliculin-interacting protein N-terminu, FNIP_N)	NA		down		-1.10159	0.157759	-1.22863	0.0341362	0.0178767	0.993955
PP7435_Chr1-0844	ORF	YAT1	Outer mitochondrial carnitine acetyltransferase, minor ethanol-inducible enzyme involved in transport of activated acyl groups from the cytoplasm into the mitochondrial matrix; phosphorylated	YAT1			down	-0.826041	0.084194	0.318866	0.228314	-1.18484	0.00448056										Mitochondrial protein
PP7435_Chr3-0615	ORF	ASP1	Cytosolic L-asparaginase, involved in asparagine catabolism; catalyzes hydrolysis of L-asparagine to aspartic acid and ammonia, has an important role in therapy of acute lymphoblastic leukemia; synthesized constitutively	ASP1	down	down		-1.26432	0.00173608	-2.32663	5.54575e-19	0.945814	0.0764587		Aminoacid methabolism
PP7435_Chr2-1539	ORF	MNN10	Subunit of a Golgi mannosyltransferase complex also containing Anp1p, Mnn9p, Mnn11p, and Hoc1p that mediates elongation of the polysaccharide mannan backbone; membrane protein of the mannosyltransferase family	MNN10		up		0.632947	NA	1.53249	0.0423802	-0.886015	0.321372													glycosylation (Golgi)
PP7435_Chr2-0116	ORF	PFD1	Subunit of heterohexameric prefoldin, which binds cytosolic chaperonin and transfers target proteins to it; involved in the biogenesis of actin and of alpha- and gamma-tubulin	PFD1		down		-0.403363	0.517635	-1.17338	0.00457705	0.691829	0.289473	actin biogenesis												chaperones (prefoldin complex)		tubulin biogenesis
PP7435_Chr1-1393	ORF	PP7435_Chr1-1393	Hypothetical protein conserved	NA		up		0.408309	NA	2.1567	0.00352836	-1.65514	0.0518538
PP7435_Chr3-0608	ORF	LCB3	Long-chain base-1-phosphate phosphatase; specific for dihydrosphingosine-1-phosphate, regulates ceramide and long-chain base phosphates levels, involved in incorporation of exogenous long chain bases in sphingolipids; Pichia pastoris does not have the par	LCB3		down	up	-0.521631	0.359024	-2.73882	7.70422e-16	2.12174	3.5241e-05
PP7435_Chr3-0372	ORF	VPS70-1	Protein of unknown function involved in vacuolar protein sorting	VPS70	up			1.61633	0.0470201	1.22009	0.0721503	0.455976	0.571626																Vacuolar protein targeting
PP7435_Chr3-1153	ORF	PP7435_Chr3-1153	Hypothetical protein not conserved (domain: PTZ00341 and Hrpes_BLLF1)	NA		down	up	0.453337	0.314958	-2.7497	6.97761e-35	3.10239	5.41243e-17
PP7435_Chr1-3215	ORF	PAP1	Poly(A) polymerase, one of three factors required for mRNA 3'-end polyadenylation, forms multiprotein complex with polyadenylation factor I (PF I), also required for mRNA nuclear export; may also polyadenylate rRNAs; required for gene looping	PAP1		down		-0.293809	0.688734	-1.32252	0.00604211	0.977801	0.154691
PP7435_Chr4-0981	ORF	PP7435_Chr4-0981	Hypothetical protein not conserved	NA	down		down	-2.5299	1.40591e-06	-0.891474	0.0192663	-1.78695	0.00210745
PP7435_Chr2-0587	ORF	LRO1	Acyltransferase that catalyzes diacylglycerol esterification; one of several acyltransferases that contribute to triglyceride synthesis; Lro1p and Dga1p can O-acylate ceramides; putative homolog of human lecithin cholesterol acyltransferase	LRO1		up		0.560337	NA	1.7459	0.00811586	-1.1803	0.105934								non polar lipids
PP7435_Chr1-1081	ORF	SEC7	Guanine nucleotide exchange factor (GEF) for ADP ribosylation factors involved in proliferation of the Golgi, intra-Golgi transport and ER-to-Golgi transport; found in the cytoplasm and on Golgi-associated coated vesicles	SEC7		down	up	-0.1125	0.869069	-1.47917	3.16283e-09	1.29547	0.00778147											autophagy		vesicular transport, SNARE (ER to Golgi, Intra Golgi, guanyl-nucleotide exchange factor)
PP7435_Chr1-0062	ORF	STV1	Subunit a of the vacuolar-ATPase V0 domain, one of two isoforms (Stv1p and Vph1p); Stv1p is located in S. cerevisiae in V-ATPase complexes of the Golgi and endosomes while Vph1p is located in V-ATPase complexes of the vacuole	STV1		up		0.578901	NA	1.58465	0.0208046	-1.00262	0.196332																Vacuolar H(+)-ATPase subunit
PP7435_Chr3-1002	ORF	RAD54	DNA-dependent ATPase that stimulates strand exchange; modifies the topology of double-stranded DNA; involved in the recombinational repair of double-strand breaks in DNA during vegetative growth and meiosis; member of the SWI/SNF family; forms nuclear foc	RAD54			down	-0.974594	0.0576899	-0.0356892	0.939022	-1.01144	0.0323541
PP7435_Chr2-0948	ORF	MUP1-1	High affinity methionine permease, integral membrane protein with 13 putative membrane-spanning regions; also involved in cysteine upTake	MUP1		up		1.21004	0.129266	1.22075	0.0217376	0.0130404	0.994723		Aminoacid methabolism
PP7435_Chr4-0710	ORF	DIP5-1	Dicarboxylic amino acid permease; mediates high-affinity and high-capacity transport of L-glutamate and L-aspartate; also a transporter for Gln, Asn, Ser, Ala, and Gly; in S. cerevisiae relocalizes from plasma membrane to vacuole upon DNA replication stre	DIP5	up	up		1.73048	0.0110171	1.51879	0.000743306	0.250995	0.766666		Aminoacid methabolism
PP7435_Chr1-0726	ORF	RGI2	Protein of unknown function; involved in energy metabolism under respiratory conditions; in S. cerevisiae expression induced under carbon limitation and repressed under high glucose; Pichia pastoris does not have the paralog RGI1	RGI2		down	up	0.247864	0.684976	-1.69637	1.29157e-07	1.86879	4.84671e-05
PP7435_Chr1-0747	ORF	ENA2	P-type ATPase sodium pump, involved in Na+ efflux to allow salt tolerance; likely not involved in Li+ efflux	ENA2		down	up	0.973485	0.0194616	-4.15672	1.71833e-85	4.92874	1.92365e-34
PP7435_Chr2-0352	ORF	RCK1	Protein kinase involved in the response to oxidative stress; identified as suppressor of S. pombe cell cycle checkpoint mutations; Pichia pastoris has also the paralog RCK2	RCK1		down	up	-0.130135	0.859553	-2.28318	8.73532e-10	2.08773	9.60337e-06
PP7435_Chr1-0437	ORF	TML1	Trimethyllysine dioxygenase, involved in the carnitine biosynthesis pathway similar to S. stipitis TML1 and C. albicans TMLD	NA			down	-1.32126	0.05145	0.713276	0.0865863	-2.1515	9.60094e-06
PP7435_Chr2-0992	ORF	MCH5-1	Plasma membrane riboflavin transporter; facilitates the upTake of vitamin B2; required for FAD-dependent processes; sequence similarity to mammalian monocarboxylate permeases, however S. cerevisiae mutants are not deficient in monocarboxylate transport	MCH5		down	up	-0.796128	0.111433	-2.3388	5.70095e-15	1.45308	0.0049403
PP7435_Chr1-0752	ORF	RME1	Zinc finger protein involved in control of meiosis; prevents meiosis by repressing IME1 expression and promotes mitosis by activating CLN2 expression; directly repressed by a1-alpha2 regulator; mediates cell type control of sporulation; in S. cerevisiae r	RME1		up		1.23295	NA	1.7714	0.013948	-0.502871	0.575385														Transcription factor
PP7435_Chr3-2381	ORF	ECM16	Essential DEAH-box ATP-dependent RNA helicase in S. cerevisiae specific to the U3 snoRNP, predominantly nucleolar in distribution, required for 18S rRNA synthesis	ECM16		up		1.71022	NA	2.63121	0.00238734	-0.719836	0.492856
PP7435_Chr4-0353	ORF	KIP3-4	Kinesin-related motor protein involved in mitotic spindle positioning	KIP3		up		0.973886	NA	2.35194	0.00948077	-1.29298	NA
PP7435_Chr2-0971	ORF	AKR1	Palmitoyl transferase involved in protein palmitoylation; acts as a negative regulator of pheromone response pathway; required for endocytosis of pheromone receptors; involved in cell shape control; contains ankyrin repeats; Pichia pastoris does not have	AKR1			up	1.14077	0.152083	-0.264572	0.792875	1.4611	0.0269339
PP7435_Chr1-0424	ORF	TCB3	Cortical ER protein involved in ER-plasma membrane tethering; one of 6 proteins (Ist2p, Scs2p, Scs22p, Tcb1p, Tcb2p, Tcb3p) that connect ER to the plasma membrane (PM) and regulate PM phosphatidylinositol-4-phosphate (PI4P) levels by controlling access of	TCB3		up		1.76009	NA	2.26967	0.00536816	-0.316686	0.771425
PP7435_Chr3-0530	ORF	PP7435_Chr3-0530	Protein with low similarity to putative C6 transcription factors	NA	up		up	2.19758	0.00212709	0.33981	0.766168	1.97566	0.000846498														Transcription factor (putative)
PP7435_Chr2-1014	ORF	DAL3	Ureidoglycolate hydrolase, converts ureidoglycolate to glyoxylate and urea in the third step of allantoin degradation; expression in S. cerevisiae sensitive to nitrogen catabolite repression	DAL3		down		-0.404224	0.588995	-1.11703	0.0335751	0.646712	0.404694
PP7435_Chr4-0704	ORF	PP7435_Chr4-0704	Protein with low similarity to early endosome antigen 1 (O. parapolymorpha)	NA		up		0.932279	NA	2.14589	0.00976802	-1.17908	0.175742
PP7435_Chr4-0616	ORF	TFC7	RNA pol III transcription initiation factor complex (TFIIIC) subunit; part of the TauA globular domain of TFIIIC that binds DNA at the BoxA promoter sites of tRNA and similar genes; Pichia pastoris does not have the paralog YOR110W	TFC7		up	down	-0.792473	0.293056	1.05383	0.00651329	-1.95513	1.35792e-05														Basal transcription apparatus (RNA polymerase III)
PP7435_Chr1-0418	ORF	PMC1	Vacuolar Ca2+ ATPase involved in depleting cytosol of Ca2+ ions; prevents growth inhibition by activation of calcineurin in the presence of elevated concentrations of calcium; similar to mammalian PMCA1a	PMC1		down	up	-0.283397	0.51929	-2.07928	1.0718e-37	1.7031	6.15123e-06																Vacuolar Ca2+ ATPase
PP7435_Chr1-1227	ORF	GEA2	Guanine nucleotide exchange factor for ADP ribosylation factors (ARFs); involved in vesicular transport between the Golgi and ER, Golgi organization, and actin cytoskeleton organization; Pichia pastoris does not have the paralog GEA1	GEA2		up	down	1.27218	NA	2.62328	1.21338e-05	-1.27865	0.0342946	actin cytoskeleton organization										autophagy		vesicular transport, SNARE (ER to Golgi, Golgi to ER, Intra Golgi, ARF guanyl-nucleotide exchange factor)
PP7435_Chr2-0968	ORF	SGT1	Cochaperone protein; regulates activity of adenylyl cyclase Cyr1p; involved in kinetochore complex assembly; associates with the SCF (Skp1p/Cdc53p/F box protein) ubiquitin ligase complex; acts as a linker between Skp1p and HSP90 complexes; protein abundan	SGT1		up	down	-0.304635	0.574434	1.00771	2.61853e-05	-1.35215	0.000199478
PP7435_Chr4-1653	ORF	PP7435_Chr4-1653	Protein with low similarity to putative transcriptional regulatory protein	NA	up	up	down	1.79775	0.00697458	2.9332	3.29902e-14	-1.04715	0.0436827														Transcription factor (putative)
PP7435_Chr2-1135	ORF	KEX1	Cell death protease essential for hypochlorite-induced apoptosis in S. cerevisiae; involved in the processing of killer toxin and alpha factor precursor; cleaves Lys and Arg residues from the C-terminus of peptides and proteins	KEX1		down		-0.320346	0.611932	-1.18332	0.00175629	0.795929	0.187077
PP7435_Chr1-1098	ORF	NNK1	Protein kinase; implicated in proteasome function; interacts with TORC1, Ure2 and Gdh2; in S. cerevisiae the overexpression leads to hypersensitivity to rapamycin and nuclear accumulation of Gln3 and the epitope-tagged protein localizes to the cytoplasm	NNK1	up		up	3.38314	2.89867e-05	1.09591	NA	2.67525	1.44855e-05												proteasome function
PP7435_Chr3-0485	ORF	HMS1-1	Basic helix-loop-helix (bHLH) protein with similarity to myc-family transcription factors; overexpression in S. cerevisiae confers hyperfilamentous growth and suppresses the pseudohyphal filamentation defect of a diploid mep1 mep2 homozygous S. cerevisiae	HMS1			down	-0.980249	0.0843291	0.451102	0.204816	-1.51822	0.000247891														Transcription factor
PP7435_Chr1-0229	ORF	GAS1-1	Beta-1,3-glucanosyltransferase, required for cell wall assembly and also has a role in transcriptional silencing; localizes in S. cerevisiae to the cell surface via a glycosylphosphatidylinositol (GPI) anchor; also found at the nuclear periphery	GAS1	up	up		1.70926	0.0135866	1.57137	0.00107105	0.176678	0.838198					Cell wall assembly
PP7435_Chr3-2271	ORF	STP2	Transcription factor; activated in S. cerevisiae by proteolytic processing in response to signals from the SPS sensor system for external amino acids; activates transcription of amino acid permease genes; Pichia pastoris does not have the paralog STP1	STP2		up		1.41032	NA	1.79259	0.0377104	-0.251076	0.834261														Transcription factor
PP7435_Chr1-0907	ORF	ECM1	Pre-ribosomal factor involved in 60S ribosomal protein subunit export; associates with the pre-60S particle; shuttles between the nucleus and cytoplasm	ECM1		down	up	0.176179	0.869969	-1.65051	0.0239164	1.83802	0.0176468
PP7435_Chr2-0893	ORF	PPZ1	Serine/threonine protein phosphatase Z, isoform of Ppz2p; involved in regulation of potassium transport, which affects osmotic stability, cell cycle progression, and halotolerance; Pichia pastoris has also the paralog PPZ2	PPZ1		down		-0.683138	0.321748	-1.09838	0.0191989	0.330192	0.723993
PP7435_Chr4-0706	ORF	CDC12	Component of the septin ring that is required for cytokinesis; septins are GTP-binding proteins that assemble into rod-like hetero-oligomers that can associate with other rods to form filaments; septin rings at the mother-bud neck act as scaffolds for rec	CDC12		up		1.84357	0.0520015	1.75053	0.0282509	0.245034	0.827276
PP7435_Chr3-1103	ORF	PP7435_Chr3-1103	Protein with low similarity to carbohydrate kinase	NA		up	down	0.643706	0.374364	2.03612	6.75583e-08	-1.42073	0.00197382
PP7435_Chr4-0185	ORF	PP7435_Chr4-0185	Hypothetical protein not well conserved (domain: modifier of rudimentary (Mod(r)) proteins, include the Vps37 subunit of the endosomal sorting complex ESCRT-I)	NA			down	-0.430634	0.477313	0.755807	0.0347316	-1.24529	0.00616113						Endosomal transport (ESCRT complex)
PP7435_Chr4-0656	ORF	DHG2	L-rhamnose-1-dehydrogenase similar to S. stipitis DHG2	NA	up		up	1.60899	0.000107611	-0.082817	0.885507	1.67211	4.84671e-05
PP7435_Chr2-0081	ORF	ABZ1	Para-aminobenzoate (PABA) synthase; has similarity to Escherichia coli PABA synthase components PabA and PabB; required for the synthesis of para-aminobenzoic acid, an important intermediate for folate and ubiquinone Q biosynthesis; protein abundance in S	ABZ1		up		1.26667	NA	1.95901	0.0352552	-0.52371	0.656507
PP7435_Chr4-0908	ORF	PP7435_Chr4-0908	Protein with low similarity to Hap43p-induced proteins	NA		down	up	0.427669	0.645846	-2.35564	0.00375704	2.93968	0.000184034
PP7435_Chr3-0324	ORF	MOG1	Conserved nuclear protein that interacts with GTP-Gsp1p, which is a Ran homolog of the Ras GTPase family, and stimulates nucleotide release, involved in nuclear protein import, nucleotide release is inhibited by Yrb1p	MOG1	up	down	up	1.74185	0.000138338	-1.31507	0.0106983	3.05782	3.77802e-12
PP7435_Chr4-1202	ORF	VPS68	Vacuolar membrane protein of unknown function involved in vacuolar protein sorting; also detected in the mitochondria	VPS68		down	up	0.101147	0.893924	-1.2974	0.00159852	1.34676	0.0116271																Vacuolar protein sorting
PP7435_Chr4-0484	ORF	TPD3	Regulatory subunit A of the heterotrimeric protein phosphatase 2A (PP2A), which also contains regulatory subunit Cdc55p and either catalytic subunit Pph21p or Pph22p; required for cell morphogenesis and transcription by RNA polymerase III	TPD3	up		up	1.02355	0.0229388	-0.158294	0.742403	1.15011	0.00516937
PP7435_Chr4-0995	ORF	UBP15	Ubiquitin-specific protease involved in protein deubiquitination; catalytic activity regulated by an N-terminal TRAF-like domain and and C-terminal sequences; physically interacts with anaphase-promoting complex/cyclosome (APC/C) activator, Cdh1p; forms a	UBP15			down	-0.564678	0.266645	0.455172	0.10654	-1.0833	0.0049452
PP7435_Chr3-0078	ORF	RPN10	Non-ATPase base subunit of the 19S regulatory particle (RP) of the 26S proteasome; N-terminus plays a role in maintaining the structural integrity of the RP; binds selectively to polyubiquitin chains; homolog of the mammalian S5a protein	RPN10		up	down	0.0528048	0.957573	1.25886	0.00178092	-1.26613	0.0079097												Proteasome regulatory particle subunit	translocation, ERAD (19S proteasome base subcomplex)
PP7435_Chr2-0579	ORF	AXL2	Integral plasma membrane protein required for axial budding in haploid cells, localizes in S. cerevisiae to the incipient bud site and bud neck; glycosylated by Pmt4p; potential Cdc28p substrate	AXL2		up		0.865633	0.235142	1.24834	0.00930548	-0.402426	0.557556
PP7435_Chr3-0942	ORF	SEY1	Dynamin-like GTPase that mediates homotypic ER fusion; has a role in ER morphology; interacts physically and genetically with Yop1p and Rtn1p; functional ortholog of the human atlastin ATL1, defects in which cause a form of the human disease hereditary sp	SEY1			up	0.837169	0.332034	-0.743692	0.420226	1.65018	0.0167943													vesicular transport, SNARE (ER)
PP7435_Chr1-1406	ORF	RMD8	Cytosolic protein required for sporulation	RMD8		down		-0.612134	0.140815	-1.13196	3.14036e-13	0.455787	0.411078
PP7435_Chr3-0665	ORF	IRR1	Subunit of the cohesin complex; which is required for sister chromatid cohesion during mitosis and meiosis and interacts with centromeres and chromosome arms; in S. cerevisiae relocalizes to the cytosol in response to hypoxia; essential for viability	IRR1		up		0.822333	NA	1.72564	0.0377104	-0.801113	0.421982
PP7435_Chr3-0327	ORF	PP7435_Chr3-0327	Hypothetical protein conserved (domain: Alpha/beta hydrolase family)	NA		down	up	0.937557	0.154316	-2.44555	4.89046e-05	3.42407	1.89849e-09
PP7435_Chr2-0989	ORF	PP7435_Chr2-0989	Protein with low similarity to ARC1 (Protein that binds tRNA and methionyl- and glutamyl-tRNA synthetases; involved in tRNA delivery)	NA		down	up	-0.90579	0.0434745	-2.20825	1.48848e-16	1.21739	0.0126264
PP7435_Chr3-1233	ORF	PP7435_Chr3-1233	Protein with low similarity to membrane proteins, conserved in yeasts and fungi but not present in S. cerevisiae	NA		down	up	-0.162745	0.798503	-2.89774	1.06109e-18	2.64129	1.02842e-08
PP7435_Chr3-1213	ORF	PP7435_Chr3-1213	Hypothetical protein not conserved (domain: Bacterial adhesins)	NA		up	down	-0.562902	0.378954	3.14484	1.55618e-44	-3.73625	2.32264e-28
PP7435_Chr1-0969	ORF	BUD14	Protein involved in bud-site selection; Bud14p-Glc7p complex is a cortical regulator of dynein; inhibitor of the actin assembly factor Bnr1p (formin); S. cerevisiae diploid mutants display a random budding pattern instead of the wild-type bipolar pattern;	BUD14		up	down	0.0190747	NA	1.77814	0.00351471	-1.88529	0.0026675	actin organization
PP7435_Chr4-0842	ORF	PP7435_Chr4-0842	Hypothetical protein conserved (domain: DUF1765)	NA	down	down		-1.15581	0.00427529	-1.07494	1.8643e-12	-0.145185	0.842242
PP7435_Chr1-0308	ORF	YSH1	Putative endoribonuclease; subunit of the mRNA cleavage and polyadenylation specificity complex; required for 3' processing, splicing, and transcriptional termination of mRNAs and snoRNAs; protein abundance in S. cerevisiae increases in response to DNA re	YSH1			up	0.573274	0.424717	-0.962749	0.161355	1.53073	0.0143634														Basal transcription apparatus (termination)
PP7435_Chr3-0119	ORF	PP7435_Chr3-0119	Hypothetical protein not well conserved (domain: Sds3-like)	NA	up		up	2.3895	0.00055412	0.299299	0.804823	2.24167	4.44799e-05
PP7435_Chr4-0092	ORF	PP7435_Chr4-0092	Hypothetical protein not well conserved (domain: Mediator complex subunit Med5)	NA	down		down	-1.76334	3.69828e-08	0.122798	0.670851	-1.91786	2.58012e-07
PP7435_Chr2-1115	ORF	MSC1	Protein of unknown function; in S. cerevisiae the mutant is defective in directing meiotic recombination events to homologous chromatids and the authentic, non-tagged protein is detected in highly purified mitochondria and is phosphorylated	MSC1		up	down	0.538118	NA	3.38363	1.7252e-06	-3.02871	4.2205e-06										Mitochondrial protein
PP7435_Chr2-0807	ORF	PP7435_Chr2-0807	Hypothetical protein conserved (domain: DUF4246)	NA			up	1.03008	0.274144	-0.474726	0.658825	1.56037	0.0485672
PP7435_Chr3-0958	ORF	HEM15	Ferrochelatase, a mitochondrial inner membrane protein, catalyzes the insertion of ferrous iron into protoporphyrin IX, the eighth and final step in the heme biosynthetic pathway	HEM15			down	-0.60785	0.174761	0.895046	1.57242e-06	-1.54812	1.44016e-06
PP7435_Chr4-0351	ORF	FTH1-2	Putative high affinity iron transporter; involved in transport of intravacuolar stores of iron; forms complex with Fet5p; expression is regulated by iron; proposed to play indirect role in endocytosis; protein abundance in S. cerevisiae increases in respo	FTH1	up		up	2.14758	0.0116942	0.043838	NA	2.37583	0.000291115																Intravacuolar transport of iron stores
PP7435_Chr3-0071	ORF	RAD53	Protein kinase; required for cell-cycle arrest in response to DNA damage; activated by trans autophosphorylation when interacting with hyperphosphorylated Rad9p; also interacts with ARS1 and plays a role in initiation of DNA replication; in S. cerevisiae	RAD53		up	down	0.161003	0.866138	1.12084	0.0111477	-1.01706	0.0485613
PP7435_Chr2-1020	ORF	FZO1	Mitofusin; integral membrane protein involved in mitochondrial outer membrane tethering and fusion; role in mitochondrial genome maintenance; efficient tethering and degradation of Fzo1p requires an intact N-terminal GTPase domain; targeted for destructio	FZO1			down	-0.103634	0.929011	1.14254	0.0545644	-1.34236	0.03155										Mitochondrial genome maintenance
PP7435_Chr1-2632	ORF	MGR3	Subunit of the mitochondrial (mt) i-AAA protease supercomplex, which degrades misfolded mitochondrial proteins; forms a subcomplex with Mgr1p that binds to substrates to facilitate proteolysis; required for growth of cells lacking mtDNA; Pichia pastoris h	MGR3	up	down	up	1.21284	0.00111364	-3.94091	6.42089e-42	5.02903	2.03478e-36
PP7435_Chr2-0804	ORF	URE2-2	Nitrogen catabolite repression transcriptional regulator that acts by inhibition of GLN3 transcription in good nitrogen source; has glutathione peroxidase activity and can mutate to acquire GST activity; altered form creates [URE3] prion	URE2	down			-1.0272	0.0459767	-0.258699	0.529063	-0.846202	0.101672														Transcription factor
PP7435_Chr3-0963	ORF	PP7435_Chr3-0963	Hypothetical protein conserved (domain: BED zinc finger)	NA		up	down	-0.14519	0.847393	1.33453	3.56978e-07	-1.50697	0.000146221														Transcription factor (putative)
PP7435_Chr4-0489	ORF	PIC2	Mitochondrial phosphate carrier, imports inorganic phosphate into mitochondria; functionally redundant with Mir1p but less abundant than Mir1p under normal conditions; expression in S. cerevisiae is induced at high temperature	PIC2		up		0.592329	0.364413	1.54674	4.54226e-06	-0.976912	0.0336371										Mitochondrial phosphate carrier
PP7435_Chr4-0335	ORF	SKG3	Protein of unknown function; in S. cerevisiae the green fluorescent protein (GFP)-fusion protein localizes to the cell periphery, cytoplasm, bud, and bud neck; potential Cdc28p substrate; similar to Skg4p; relocalizes from bud neck to cytoplasm upon DNA r	SKG3		up	down	-0.477395	0.590931	1.17013	0.0152344	-1.75235	0.000983028
PP7435_Chr4-0190	ORF	GRR1	F-box protein component of an SCF ubiquitin-ligase complex; modular substrate specificity factor which associates with core SCF (Cdc53p, Skp1p and Hrt1p/Rbx1p) to form the SCF(Grr1) complex; SCF(Grr1) acts as a ubiquitin-protein ligase directing ubiquitin	GRR1			down	-0.484292	0.525194	0.754386	0.0970499	-1.32283	0.0110722
PP7435_Chr2-0843	ORF	ALD2	Cytoplasmic aldehyde dehydrogenase, involved in ethanol oxidation and beta-alanine biosynthesis; uses NAD+ as the preferred coenzyme; in S. cerevisiae expression is stress induced and glucose repressed; very similar to Ald3p	ALD2			down	-0.509252	0.386006	0.780744	0.00695767	-1.33672	0.00168484		Aminoacid methabolism
PP7435_Chr2-0344	ORF	PP7435_Chr2-0344	Protein with low similarity to Rab-GTPase-TBC domain protein	NA		up		1.49723	NA	2.36522	0.00505294	-0.661019	0.519047
PP7435_Chr2-0727	ORF	PP7435_Chr2-0727	Protein with similarity to YGR012W (Putative cysteine synthase, localized in S. cerevisiae to the mitochondrial outer membrane)	YGR012W	up			1.33925	0.0358077	0.847231	0.134211	0.477509	0.466112		Aminoacid methabolism (putative)
PP7435_Chr1-0851	ORF	CDC14	Protein phosphatase required for mitotic exit; located in S. cerevisiae in the nucleolus until liberated by the FEAR and Mitotic Exit Network in anaphase, enabling it to act on key substrates to effect a decrease in CDK/B-cyclin activity and mitotic exit;	CDC14		up		0.298714	NA	1.46045	0.0304816	-1.22649	0.0817579
PP7435_Chr1-0794	ORF	PSD1	Phosphatidylserine decarboxylase of the mitochondrial inner membrane; converts phosphatidylserine to phosphatidylethanolamine; regulates mitochondrial fusion and morphology by affecting lipid mixing in the mitochondrial membrane and by influencing the rat	PSD1			down	-0.744378	0.23304	0.414163	0.309923	-1.24059	0.00898726								glycerophospholipids
PP7435_Chr1-0244	ORF	PGS1	Phosphatidylglycerolphosphate synthase, catalyzes the synthesis of phosphatidylglycerolphosphate from CDP-diacylglycerol and sn-glycerol 3-phosphate in the first committed and rate-limiting step of cardiolipin biosynthesis	PGS1			down	-0.792205	0.184264	0.62233	0.0657333	-1.49348	0.000389113								glycerophospholipids
PP7435_Chr3-0167	ORF	CTS1	Endochitinase, required for cell separation after mitosis; transcriptional activation during the G1 phase of the cell cycle is mediated by transcription factor Ace2p.	CTS1			down	-0.041501	0.954797	0.915622	0.000782304	-1.00959	0.0098641					Endochitinase required for cell separation
PP7435_Chr3-0308	ORF	PP7435_Chr3-0308	Hypothetical protein not conserved	NA		down	up	0.302293	0.611932	-2.04612	2.80761e-07	2.3055	2.93596e-07
PP7435_Chr1-1523	ORF	RDH54	DNA-dependent ATPase; DNA recombination/repair factor, supercoils DNA and promotes DNA strand opening; stimulates strand exchange by modifying the topology of double-stranded DNA; involved in recombinational repair of DNA double-strand breaks during mitos	RDH54		down		-0.471544	0.314656	-1.39568	1.41858e-32	0.846292	0.0893134
PP7435_Chr1-0827	ORF	OTU2	Protein of unknown function; in S. cerevisiae may interact with ribosomes, based on co-purification experiments, shows cytoplasmic localization and protein abundance increases in response to DNA replication stress; member of the ovarian tumor-like (OTU) s	OTU2	down		down	-1.45167	0.00419623	-0.450107	0.213973	-1.09618	0.0285944
PP7435_Chr3-0764	ORF	PP7435_Chr3-0764	Protein with similarity to YDR541C (Aldehyde reductase; substrates are both aromatic and aliphatic aldehydes; uses NADPH as cofactor)	YDR541C			down	-0.861579	0.10239	0.137315	0.735423	-1.05231	0.0296157
PP7435_Chr4-0075	ORF	ASA1	Subunit of the ASTRA complex, involved in chromatin remodeling; telomere length regulator involved in the stability or biogenesis of PIKKs such as TORC1	ASA1			down	-0.428219	0.565547	0.974067	0.0134586	-1.47506	0.00224565
PP7435_Chr4-0132	ORF	COQ1	Hexaprenyl pyrophosphate synthetase, catalyzes the first step in ubiquinone (coenzyme Q) biosynthesis	COQ1		up		0.589049	0.559058	1.46877	0.02623	-0.912884	0.217258
PP7435_Chr4-0997	ORF	GDA1	Guanosine diphosphatase located in S. cerevisiae in the Golgi, involved in the transport of GDP-mannose into the Golgi lumen by converting GDP to GMP after mannose is transferred its substrate	GDA1	up			1.67913	0.0154256	0.752679	0.328643	0.950827	0.135305													glycosylation (Golgi)
PP7435_Chr1-0749	ORF	PP7435_Chr1-0749	Hypothetical protein not well conserved	NA			up	1.06843	0.216559	-1.18707	0.172158	2.40048	0.000392844
PP7435_Chr4-0834	ORF	PP7435_Chr4-0834	Protein with similarity to YNL095C (Putative protein of unknown function; predicted to contain a transmembrane domain; in S. cerevisiae YNL095C is not an essential gene; Pichia pastoris has also the paralog ECM3)	YNL095C		down		-1.07999	0.0512548	-1.09629	0.00229816	-0.0612141	0.953316
PP7435_Chr3-2645	ORF	ARG7	Mitochondrial ornithine acetyltransferase, catalyzes the fifth step in arginine biosynthesis; also possesses acetylglutamate synthase activity, regenerates acetylglutamate while forming ornithine	ARG7		down	up	0.357268	0.717524	-1.97761	0.0118247	2.43412	0.00170902		Aminoacid methabolism
PP7435_Chr4-2093	ORF	PP7435_Chr4-2093	Protein with low similarity to histidine acid phosphatases	NA			down	-1.35231	0.150712	0.300591	0.697366	-1.89556	0.0091055
PP7435_Chr3-0228	ORF	NRG1	Transcriptional repressor; recruits the Cyc8p-Tup1p complex to promoters; mediates glucose repression and negatively regulates a variety of processes including filamentous growth and alkaline pH response; Pichia pastoris does not have the paralog NRG2	NRG1			up	1.17406	0.199588	-0.966621	NA	2.35258	0.00235056														Transcription factor
PP7435_Chr2-0538	ORF	PP7435_Chr2-0538	Protein with similarity to YMR262W (Protein of unknown function; interacts weakly with Knr4p; in S. cerevisiae YMR262W is not an essential gene)	YMR262W		down	up	0.615929	0.289061	-2.87553	1.00919e-10	3.45715	2.82022e-12
PP7435_Chr4-0009	ORF	PP7435_Chr4-0009	Hypothetical protein not well conserved	NA		down		-0.328065	0.643854	-1.3076	0.00469042	0.911074	0.157059
PP7435_Chr3-0204	ORF	ZRT3	Vacuolar membrane zinc transporter, transports zinc from storage in the vacuole to the cytoplasm when needed; transcription is induced in S. cerevisiae under conditions of zinc deficiency	ZRT3		up		0.974796	0.0733959	1.827	6.6492e-12	-0.843574	0.0630725																Vacuolar membrane zinc transporter
PP7435_Chr4-0288	ORF	ACK1	Protein that functions upstream of Pkc1p in the cell wall integrity pathway; in S. cerevisiae the GFP-fusion protein expression is induced in response to the DNA-damaging agent MMS and non-tagged Ack1p is detected in purified mitochondria	ACK1			up	1.49738	0.0785057	-0.0266799	0.979651	1.64842	0.0139073					Cell wall integrity
PP7435_Chr3-0636	ORF	CRD1	Cardiolipin synthase; produces cardiolipin, which is a phospholipid of the mitochondrial inner membrane that is required for normal mitochondrial membrane potential and function; also required for normal vacuolar ion homeostasis	CRD1		down		-0.70246	0.0909981	-1.08122	7.59041e-11	0.314805	0.606059										Protein important for mitochondrial membrane potential						Protein important for normal vacuolar ion homeostasis
PP7435_Chr3-1161	ORF	PP7435_Chr3-1161	Protein with low similarity to SKG3, protein of unknown function	NA		up	down	-0.176556	0.848823	3.80739	1.00343e-52	-4.02131	4.76826e-32
PP7435_Chr3-0198	ORF	SMF1	Divalent metal ion transporter with a broad specificity for di-valent and tri-valent metals; post-translationally regulated by levels of metal ions; member of the Nramp family of metal transport proteins	SMF1		up	down	0.658977	0.358617	1.80975	6.42268e-07	-1.18124	0.00509455
PP7435_Chr3-1091	ORF	MIL1	Predicted lipase; binds variant medium clathrin chain Apm2p and contributes to its membrane recruitment; putative integral membrane protein that interacts with Rpp0p component of ribosomal stalk	MIL1	up		up	2.79725	0.000110429	1.00887	NA	1.95568	0.000389113
PP7435_Chr2-0457	ORF	SKI3	Ski complex component and TPR protein, mediates 3'-5' RNA degradation by the cytoplasmic exosome; S. cerevisiae null mutants have superkiller phenotype of increased viral dsRNAs and are synthetic lethal with mutations in 5'-3' mRNA decay; mutations in the	SKI3			down	-0.892502	0.0365482	0.765175	5.30293e-09	-1.66079	1.35609e-05
PP7435_Chr3-0016	ORF	SPS22	Protein of unknown function; Pichia pastoris does not have the paralog SPS2; redundant with Sps2p for the organization of the beta-glucan layer of the spore wall	SPS22			down	-0.237856	0.672748	0.938965	0.000283621	-1.22259	0.00186494					spore wall beta-glucan layer
PP7435_Chr1-1146	ORF	PpAFT1	Transcription factor with Aft1/2 DNA binding domain, which does not activate iron-regulated genes like the homolog in S. cerevisiae, but seems to regulate genes of carbohydrate metabolism (P. pastoris)	NA		up	down	0.176992	NA	2.4697	0.00343021	-2.50265	0.00411189														Transcription factor
PP7435_Chr2-1235	ORF	SHR5	Subunit of a palmitoyltransferase, composed of Shr5p and Erf2p, that adds a palmitoyl lipid moiety to heterolipidated substrates such as Ras1p and Ras2p through a thioester linkage; palmitoylation is required for Ras2p membrane localization	SHR5			down	-0.874738	0.0984046	0.244868	0.521699	-1.18404	0.00723348
PP7435_Chr2-0444	ORF	PP7435_Chr2-0444	Hypothetical protein conserved (domain: Leucine Rich repeats, 2X)	NA			down	-0.74778	0.176607	0.189544	0.657631	-1.00789	0.0267843
PP7435_Chr3-1227	ORF	PP7435_Chr3-1227	Protein with similarity to YDR541C (Aldehyde reductase; substrates are both aromatic and aliphatic aldehydes; uses NADPH as cofactor)	YDR541C	up	down	up	1.28144	0.0434825	-2.26081	0.000433053	3.6271	9.38161e-11
PP7435_Chr4-0682	ORF	CLA4	Cdc42p-activated signal transducing kinase; member of the PAK (p21-activated kinase) family, along with Ste20p and Skm1p; involved in septin ring assembly, vacuole inheritance, cytokinesis, sterol upTake regulation; phosphorylates Cdc3p and Cdc10p; Pichia	CLA4		down	up	-0.0775572	0.90937	-1.41644	4.84505e-05	1.27869	0.0121964																Vacuolar inheritance
PP7435_Chr1-1005	ORF	PP7435_Chr1-1005	Protein with low similarity to elongation factor 1-gamma (O. parapolymorpha)	NA	down			-1.22378	0.0423151	-0.389624	0.375683	-0.930503	0.114051
PP7435_Chr1-0553	ORF	MSE1	Mitochondrial glutamyl-tRNA synthetase, predicted to be palmitoylated	MSE1			down	-0.365507	0.570747	0.8411	0.00517957	-1.23654	0.00974273										Mitochondrial glutamyl-tRNA synthetase
PP7435_Chr1-0154	ORF	URB2	Nucleolar protein required for normal metabolism of the rRNA primary transcript, proposed to be involved in ribosome biogenesis	URB2		up		0.899851	NA	2.40124	0.00136214	-1.3432	0.117563
PP7435_Chr3-0881	ORF	PP7435_Chr3-0881	Protein with low similarity to Tat pathway signal sequence domain-containing proteins in Streptomyces sp	NA			down	-1.1868	0.0576899	0.0576256	0.91853	-1.32729	0.0144776
PP7435_Chr4-0237	ORF	BXI1	Protein involved in apoptosis; variously described as containing a BCL-2 homology (BH3) domain or as a member of the BAX inhibitor family; reported to promote apoptosis under some conditions and to inhibit it in others; localizes in S. cerevisiae to ER an	BXI1		up		1.06861	0.271118	1.62097	0.0144072	-0.500915	0.582472
PP7435_Chr1-2478	ORF	AIM29	Putative protein of unknown function; epitope-tagged protein localizes in S. cerevisiae to the cytoplasm; YKR074W is not an essential gene; S. cerevisiae null mutant displays elevated frequency of mitochondrial genome loss	AIM29		down		-0.828651	0.0311109	-1.47104	2.29117e-14	0.565585	0.219691
PP7435_Chr2-0856	ORF	SEC39	Component of the Dsl1p tethering complex that interacts with ER SNAREs Sec20p and Use1p; proposed to be involved in protein secretion; localizes in S. cerevisiae to the ER and nuclear envelope	SEC39	up		up	2.34427	1.62613e-11	0.0414962	0.945296	2.29095	5.21028e-11													vesicular transport, SNARE (Golgi to ER, DSL1 complex)
PP7435_Chr2-0955	ORF	RAV1	Subunit of the RAVE complex (Rav1p, Rav2p, Skp1p), which promotes assembly of the V-ATPase holoenzyme; required for transport between the early and late endosome/PVC and for localization of TGN membrane proteins; potential Cdc28p substrate	RAV1		down	up	1.23729	0.0576899	-1.37056	0.0455878	2.67033	4.31333e-07						Endosomal transport
PP7435_Chr1-0379	ORF	TTI1	Subunit of the ASTRA complex, involved in chromatin remodeling; telomere length regulator involved in the stability or biogenesis of PIKKs such as TORC1; similar to S. pombe Tti1p; detected in highly purified mitochondria in high-throughput studies	TTI1		down		-0.602201	0.433646	-1.0857	0.0499472	0.373338	0.703276
PP7435_Chr3-0168	ORF	NNT1	S-adenosylmethionine-dependent methyltransferase; has a role in rDNA silencing and in lifespan determination	NNT1		up	down	-0.763811	0.385977	1.39032	0.00140441	-2.28544	5.56341e-06
PP7435_Chr1-0281	ORF	PP7435_Chr1-0281	Protein with similarity to YJL206C (Putative protein of unknown function; similar to transcriptional regulators from the Zn[2]-Cys[6] binuclear cluster protein family)	YJL206C		down	up	0.341968	0.672748	-1.30321	0.0464379	1.64461	0.00804328														Transcription factor (putative)
PP7435_Chr1-1178	ORF	SNO1	Protein of unconfirmed function, involved in pyridoxine metabolism; expression in S. cerevisiae is induced during stationary phase; forms a putative glutamine amidotransferase complex with Snz1p, with Sno1p serving as the glutaminase	SNO1	up			1.61849	0.0472077	0.944538	0.172826	0.735356	0.360354
PP7435_Chr4-0581	ORF	ALK2	Protein kinase; accumulation and phosphorylation are periodic during the cell cycle; phosphorylated in response to DNA damage; contains in S. cerevisiae characteristic motifs for degradation via the APC pathway; Pichia pastoris does not have the paralog A	ALK2		up		1.16969	NA	2.12646	0.0165695	-0.827813	0.428335
PP7435_Chr3-2766	ORF	BMT6	Methyltransferase required for m3U2843 methylation of the 25S rRNA; S-adenosylmethionine-dependent; in S. cerevisiae the green fluorescent protein (GFP)-fusion protein localizes to the cytoplasm and YLR063W is not an essential gene	BMT6			up	0.860687	0.330062	-0.778934	0.40802	1.7264	0.0170153
PP7435_Chr2-0054	ORF	FMP32	Putative protein of unknown function; in S. cerevisiae the authentic, non-tagged protein is detected in highly purified mitochondria in high-throughput studies	FMP32		down		-0.576294	0.153756	-1.0273	2.29117e-14	0.387771	0.489149										Mitochondrial protein
PP7435_Chr1-1548	ORF	CIN5-1	Basic leucine zipper (bZIP) transcription factor of the yAP-1 family; physically interacts with the Tup1-Cyc8 complex and recruits Tup1p to its targets; mediates pleiotropic drug resistance and salt tolerance; in S. cerevisiae the protein is nuclearly loc	CIN5		up		0.975029	0.190924	1.69341	0.000139072	-0.731355	0.180642														Transcription factor
PP7435_Chr2-0386	ORF	PP7435_Chr2-0386	Protein with low similarity to ribonuclease III	NA			down	-0.557295	0.408029	0.606794	0.154611	-1.23982	0.0129536
PP7435_Chr1-0037	ORF	PRM10-2	Pheromone-regulated protein, proposed to be involved in mating; predicted to have 5 transmembrane segments; induced in S. cerevisiae by treatment with 8-methoxypsoralen and UVA irradiation	PRM10		up	down	0.765275	0.364789	2.04325	8.88658e-06	-1.30178	0.00966419
PP7435_Chr1-0451	ORF	PP7435_Chr1-0451	Protein with similarity to YBL029W (Non-essential protein of unknown function in S. cerevisiae)	YBL029W	up		up	2.43306	0.000825337	-1.10699	NA	3.97074	3.4632e-09
PP7435_Chr4-0810	ORF	ERG2	C-8 sterol isomerase, catalyzes the isomerization of the delta-8 double bond to the delta-7 position at an intermediate step in ergosterol biosynthesis	ERG2		down	up	0.750847	0.189786	-2.42506	2.36157e-08	3.12737	1.02377e-10								Sterols
PP7435_Chr1-0301	ORF	NTE1	Serine esterase, homolog of human neuropathy target esterase (NTE); Nte1p-mediated phosphatidylcholine turnover influences transcription factor Opi1p localization, affecting transcriptional regulation of phospholipid biosynthesis genes	NTE1		up		0.609936	NA	1.94866	0.0353648	-1.27044	NA
PP7435_Chr4-0397	ORF	PP7435_Chr4-0397	Hypothetical protein not conserved	NA			up	0.425909	0.593283	-0.909301	0.185376	1.33064	0.0352041
PP7435_Chr2-0653	ORF	ERG27	3-keto sterol reductase, catalyzes the last of three steps required to remove two C-4 methyl groups from an intermediate in ergosterol biosynthesis; S. cerevisiae mutants are sterol auxotrophs	ERG27		up	down	-0.493529	0.352788	1.16798	2.91127e-07	-1.71453	5.65689e-07								Sterols
PP7435_Chr2-1233	ORF	PP7435_Chr2-1233	Protein with low similarity to taspase, threonine aspartase, 1	NA		up		0.724213	0.390165	1.64807	0.00107135	-0.950158	0.0973894
PP7435_Chr1-0344	ORF	TFC3	Largest of six subunits of the RNA polymerase III transcription initiation factor complex (TFIIIC); part of the TauB domain of TFIIIC that binds DNA at the BoxB promoter sites of tRNA and similar genes; cooperates with Tfc6p in DNA binding	TFC3			down	-1.26672	NA	0.279865	0.758225	-1.80507	0.0220995														Basal transcription apparatus (RNA polymerase III)
PP7435_Chr3-0773	ORF	JEN1	Monocarboxylate/proton symporter of the plasma membrane; transport activity is dependent on the pH gradient across the membrane; mediates high-affinity upTake of carbon sources lactate, pyuvate, and acetate, and also of the micronutrient selenite, whose s	JEN1		up		0.408458	NA	2.94349	0.000808684	-2.58193	NA
PP7435_Chr3-0189	ORF	PP7435_Chr3-0189	Protein with low similarity to likely Ser/Thr protein kinase (C. albicans)	NA	down			-1.43688	0.00122899	-0.930774	0.000139691	-0.581132	0.36553
PP7435_Chr2-0118	ORF	XDE1	Xanthine dehydrogenase, which catalyze the conversion of xanthine to urate (XDE1 is a new name)	NA	up		up	1.59667	6.179e-07	-0.344195	0.149166	1.89712	1.09856e-07
PP7435_Chr2-0033	ORF	ALG9	Mannosyltransferase, involved in N-linked glycosylation; catalyzes both the transfer of seventh mannose residue on B-arm and ninth mannose residue on the C-arm from Dol-P-Man to lipid-linked oligosaccharides; mutation of the human ortholog causes type 1 c	ALG9	up		up	1.18827	0.0337201	-0.994666	0.0406579	2.17406	1.56983e-06
PP7435_Chr1-0038	ORF	PRM10-1	Pheromone-regulated protein, proposed to be involved in mating; predicted to have 5 transmembrane segments; induced in S. cerevisiae by treatment with 8-methoxypsoralen and UVA irradiation	PRM10		down		-0.532972	0.527952	-1.61371	0.006973	1.00268	0.287465
PP7435_Chr1-1247	ORF	SEC6	Essential 88kDa subunit in S. cerevisiae of the exocyst complex; the exocyst mediates polarized targeting and tethering of post-Golgi secretory vesicles to active sites of exocytosis at the plasma membrane prior to SNARE-mediated fusion; anchors the assem	SEC6			down	-0.40245	0.496548	0.706767	0.00880439	-1.13711	0.0132657							Exocyst complex						vesicular transport, SNARE (Golgi to Plasma membrane, exocyst complex)
PP7435_Chr1-3259	ORF	CSF1	Protein required for fermentation at low temperature; in S. cerevisiae the authentic, non-tagged protein is detected in highly purified mitochondria in high-throughput studies	CSF1		down	up	0.218161	0.691117	-1.3352	5.47956e-08	1.49136	0.000712234
PP7435_Chr1-0497	ORF	USE1	Essential SNARE protein localized in S. cerevisiae to the ER, involved in retrograde traffic from the Golgi to the ER; forms a complex with the SNAREs Sec22p, Sec20p and Ufe1p	USE1			down	-0.934863	0.10239	0.354974	0.29578	-1.3418	0.0049452													vesicular transport, SNARE (Golgi to ER, SNARE (Qc))
PP7435_Chr1-1216	ORF	BEM3	Rho GTPase activating protein (RhoGAP) involved in control of the cytoskeleton organization; targets the essential, in S. cerevisiae, Rho-GTPase Cdc42p, which controls establishment and maintenance of cell polarity, including bud-site assembly	BEM3	up		up	2.22362	5.40954e-09	-0.791806	0.136326	3.02511	9.31724e-17
PP7435_Chr2-0396	ORF	PP7435_Chr2-0396	Hypothetical protein conserved (domain: foie gras liver health family 1)	NA			down	-0.13401	0.872412	0.96346	0.00729407	-1.14621	0.0187714
PP7435_Chr1-0991	ORF	PP7435_Chr1-0991	Hypothetical protein not conserved (domain: methyltransferase)	NA	up		up	1.56785	0.00824359	-0.646542	0.389429	2.26672	1.07632e-06
PP7435_Chr1-1317	ORF	POP1	Subunit of both RNase MRP and nuclear RNase P; RNase MRP cleaves pre-rRNA, while nuclear RNase P cleaves tRNA precursors to generate mature 5' ends and facilitates turnover of nuclear RNAs; binds to the RPR1 RNA subunit in RNase P	POP1		up		0.263104	0.768028	1.03527	0.0355943	-0.802452	0.227894
PP7435_Chr1-0730	ORF	ERG24	C-14 sterol reductase, acts in ergosterol biosynthesis; S. cerevisiae mutants accumulate the abnormal sterol ignosterol (ergosta-8,14 dienol), and are viable under anaerobic growth conditions but inviable on rich medium under aerobic conditions	ERG24			up	0.571922	0.383108	-0.582621	0.335585	1.13045	0.0396263								Sterols
PP7435_Chr2-0166	ORF	AVT6	Vacuolar aspartate and glutamate exporter; member of a family of seven genes (AVT1-7) related to vesicular GABA-glycine transporters; involved in S. cerevisiae in compartmentalizing acidic amino acids in response to nitrogen starvation; Pichia pastoris ha	AVT6	down			-1.25203	0.0177377	-0.476776	0.213973	-0.866941	0.125882		Aminoacid methabolism														Vacuolar transporter for aspartate and glutamate
PP7435_Chr1-0850	ORF	FAT1	Very long chain fatty acyl-CoA synthetase and long chain fatty acid transporter; activates imported fatty acids with a preference for very long lengths (C20-C26); has a separate function in the transport of long chain fatty acids	FAT1		down	up	0.409385	0.39306	-1.58139	8.43556e-09	1.92067	1.81588e-06								fatty acid biosynthesis
PP7435_Chr2-0069	ORF	PP7435_Chr2-0069	Hypothetical protein not well conserved (domain: DUF2722)	NA		down	up	-0.100005	0.891281	-1.83774	2.72838e-08	1.65991	0.000846498
PP7435_Chr3-0834	ORF	PP7435_Chr3-0834	Protein with low similarity to MIS13, kinetochore protein	NA		down		-0.445343	0.389693	-1.18232	1.10611e-06	0.672745	0.241015
PP7435_Chr2-0281	ORF	TOH1	GPI-anchored cell wall protein of unknown function; in S. cerevisiae induced in response to cell wall damaging agents and by mutations in genes involved in cell wall biogenesis, and the protein abundance increases in response to DNA replication stress; se	TOH1		down	up	0.0939281	0.904429	-1.20158	0.0045346	1.24356	0.0303784					GPI-anchored cell wall protein
PP7435_Chr2-0199	ORF	BDP1	Essential subunit in S. cerevisiae of RNA polymerase III transcription factor (TFIIIB), which is involved in transcription of genes encoding tRNAs, 5S rRNA, U6 snRNA, and other small RNAs	BDP1		up		1.38761	NA	2.20185	0.0122914	-0.556872	0.630632														Basal transcription apparatus (RNA polymerase III)
PP7435_Chr1-0339	ORF	UBP11	Ubiquitin-specific protease; cleaves ubiquitin from ubiquitinated proteins; Pichia pastoris does not have the paralog UBP7	UBP11		up	down	-0.642393	NA	1.44668	0.0129875	-2.28224	0.000273025
PP7435_Chr2-0963	ORF	GBF1	Putative G-box binding factor similar to S. stipitis GBF1	NA			down	-0.543651	0.484959	0.548719	0.274472	-1.19653	0.0226981
PP7435_Chr1-0860	ORF	PP7435_Chr1-0860	Hypothetical protein not conserved (domain: radical SAM family uncharacterized protein)	NA		up		0.153083	0.881708	1.07738	0.0400243	-0.98136	0.10648
PP7435_Chr1-1752	ORF	ATG2	Peripheral membrane protein required for autophagic vesicle formation; also required for vesicle formation during pexophagy and the cytoplasm-to-vaucole targeting (Cvt) pathway; involved in Atg9p cycling between the phagophore assembly site and mitochondr	ATG2	down	down	up	-1.1376	0.0456206	-2.93463	2.77087e-15	1.6938	0.00780263											pexophagy, autophagy					Cytoplasm to vacuole targeting
PP7435_Chr4-0733	ORF	SGD1	Essential nuclear protein in S. cerevisiae, required for biogenesis of the small ribosomal subunit; has a possible role in the osmoregulatory glycerol response; putative homolog of human NOM1 which is implicated in acute myeloid leukemia	SGD1		up	down	0.214424	0.819779	1.96095	4.87464e-08	-1.78442	4.84671e-05
PP7435_Chr2-1178	ORF	PUT4-1	Proline permease, required for high-affinity transport of proline; also transports the toxic proline analog azetidine-2-carboxylate (AzC); PUT4 transcription is repressed in S. cerevisiae in ammonia-grown cells	PUT4	up		up	3.189	1.19868e-06	-1.10917	NA	4.84932	8.6878e-13		Aminoacid methabolism
PP7435_Chr3-0577	ORF	WSC4	ER membrane protein involved in the translocation of soluble secretory proteins and insertion of membrane proteins into the ER membrane; may also have a role in the stress response but has only partial functional overlap with WSC1-3	WSC4	up		up	2.93408	9.59631e-07	-0.199501	NA	3.34562	5.03236e-10													translocation, ERAD (ER membrane protein involved in translocation)
PP7435_Chr3-0540	ORF	BUD5	GTP/GDP exchange factor for Rsr1p (Bud1p) required for both axial and bipolar budding patterns; S. cerevisiae mutants exhibit random budding in all cell types	BUD5		up		1.25605	NA	1.72747	0.0353867	-0.388221	0.712986
PP7435_Chr2-0765	ORF	PP7435_Chr2-0765	Protein with similarity to YMR221C (Putative protein of unknown function; in S. cerevisiae the authentic, non-tagged protein is detected in highly purified mitochondria in high-throughput studies; physical interaction with Atg27p suggests a possible role	YMR221C		down		-0.0387846	0.963652	-1.13939	0.0150652	1.05318	0.0834166
PP7435_Chr2-0121	ORF	BOR1	Boron efflux transporter of the plasma membrane; binds HCO3-, I-, Br-, NO3- and Cl-; has similarity to the characterized boron efflux transporter A. thaliana BOR1	BOR1		up	down	-0.589008	0.43043	1.90858	1.85351e-10	-2.57644	5.0367e-11																Vacuolar protein targeting
PP7435_Chr1-0021	ORF	PHM7	Protein of unknown function; expression is regulated by phosphate levels; in S. cerevisiae the green fluorescent protein (GFP)-fusion protein localizes to the cell periphery and vacuole and protein abundance increases in response to DNA replication stress	PHM7			up	0.998214	0.0381823	-0.264323	0.575467	1.23381	0.00405331
PP7435_Chr4-0643	ORF	PP7435_Chr4-0643	Hypothetical protein not conserved	NA		down		-0.900547	0.0270275	-1.33643	3.10105e-14	0.364134	0.544155
PP7435_Chr1-3336	ORF	PP7435_Chr1-3336	Protein with similarity to YPL247C (Putative protein of unknown function; in S. cerevisiae the green fluorescent protein (GFP)-fusion protein localizes to the cytoplasm and nucleus, is similar to the petunia WD repeat protein an11 and the overexpression c	YPL247C		down	up	-0.527166	0.243094	-2.08064	4.95269e-26	1.45813	0.000536143
PP7435_Chr2-0180	ORF	MAM3	Protein required for normal mitochondrial morphology, has similarity to hemolysins	MAM3			up	1.58201	0.0797201	0.108863	NA	1.62731	0.0264989										Mitochondrial morphology
PP7435_Chr1-0041	ORF	PP7435_Chr1-0041	Protein with low similarity to DnaJ subfamily C proteins	NA	up			1.16567	0.0185031	0.605023	0.100027	0.555569	0.314482
PP7435_Chr2-0497	ORF	TRS85	Subunit of TRAPPIII (transport protein particle), a multimeric guanine nucleotide-exchange factor for Ypt1p, required for membrane expansion during autophagy and the CVT pathway; directs Ypt1p to the PAS; late post-replication meiotic role	TRS85		up	down	0.197897	0.800038	1.74352	1.06406e-08	-1.59223	2.21039e-05											pexophagy, autophagy		vesicular transport, SNARE (ER to Golgi, TRAPPIII)			Cytoplasm to vacuole targeting
PP7435_Chr1-0994	ORF	EFM2	S-adenosylmethionine-dependent methyltransferase; methylates translation elongation factors EF2 (Eft1p and Eft2p) and EF3A (Yef3p); belongs to the seven beta-strand family; in S. cerevisiae the green fluorescent protein (GFP)-fusion protein localizes to t	EFM2	up		up	1.53474	0.00143918	-0.246824	0.683848	1.78154	2.81663e-05
PP7435_Chr3-0174	ORF	CDC21	Thymidylate synthase, required for de novo biosynthesis of pyrimidine deoxyribonucleotides; expression in S. cerevisiae is induced at G1/S	CDC21		up		0.309554	0.756036	1.16557	0.0466072	-0.902409	0.180642
PP7435_Chr4-0974	ORF	PP7435_Chr4-0974	Hypothetical protein not conserved	NA		down		-0.712774	0.344464	-1.35171	0.0119196	0.554474	0.534177
PP7435_Chr4-0093	ORF	PP7435_Chr4-0093	Hypothetical protein conserved (domain: GAL4)	NA	up		up	2.51819	0.00223628	-0.411596	NA	3.42805	1.57331e-06														Transcription factor (putative)
PP7435_Chr2-0880	ORF	HSH155	U2-snRNP associated splicing factor that forms extensive associations with the branch site-3' splice site-3' exon region upon prespliceosome formation; similarity to the mammalian U2 snRNP-associated splicing factor SAP155	HSH155		up	down	0.124193	NA	1.87013	0.00463668	-1.79449	0.0106534
PP7435_Chr2-0174	ORF	RCM1	rRNA m5C methyltransferase; methylates cytosine at position 2278 of 25S rRNA while Nop2p methylates cytosine at position 2870; contains seven beta-strand methyltransferase motif; localized in S. cerevisiae to the nucleolus; interacts with Trm112p; homolog	RCM1		down	up	0.304834	0.590555	-1.66923	1.40918e-08	1.91037	1.44921e-05
PP7435_Chr2-0341	ORF	PP7435_Chr2-0341	Hypothetical protein not well conserved	NA			up	0.802577	0.278569	-1.24896	0.0589743	2.07777	0.000418986
PP7435_Chr2-0338	ORF	ERG8	Phosphomevalonate kinase, an essential cytosolic enzyme in S. cerevisiae that acts in the biosynthesis of isoprenoids and sterols, including ergosterol, from mevalonate	ERG8		up		0.328333	NA	1.80753	0.048406	-1.55999	NA								Sterols
PP7435_Chr3-1105	ORF	RUP1	Protein that regulates Rsp5p, which is a HECT ubiquitin ligase; has a WW domain consensus motif of PPPSY (residues 131-135) that mediates binding of Rsp5p to Ubp2p; contains an UBA domain; in S. cerevisiae relative distribution to the nucleus increases up	RUP1		down	up	-0.538971	0.329422	-1.77391	5.03357e-07	1.15255	0.0299567
PP7435_Chr4-0434	ORF	CAT8-2	Zinc cluster transcriptional activator; necessary for derepression of a variety of genes under non-fermentative growth conditions, active after diauxic shift, binds carbon source responsive elements; relative distribution to the nucleus increases upon DNA	CAT8		down	up	0.614102	0.352788	-1.09042	0.0417187	1.68596	0.0015407														Transcription factor
PP7435_Chr3-0036	ORF	PSD2	Phosphatidylserine decarboxylase of the Golgi and vacuolar membranes, converts phosphatidylserine to phosphatidylethanolamine	PSD2		down		-0.0797611	0.92807	-1.08167	0.0377104	0.95141	0.179492								glycerophospholipids								Vacuolar membrane phosphatidylserine decarboxylase
PP7435_Chr4-0681	ORF	ARO10-2	Phenylpyruvate decarboxylase, catalyzes decarboxylation of phenylpyruvate to phenylacetaldehyde, which is the first specific step in the Ehrlich pathway	ARO10	up		up	3.02982	6.99617e-07	-0.0355486	NA	3.29796	2.10157e-10
PP7435_Chr3-0753	ORF	MSI1	Subunit of chromatin assembly factor I (CAF-1); chromatin assembly by CAF-1 is important for multiple processes including silencing at telomeres, mating type loci, and rDNA; maintenance of kinetochore structure; deactivation of the DNA damage checkpoint a	MSI1		down		-0.34576	0.526343	-1.1582	0.00031388	0.749241	0.179545
PP7435_Chr1-1200	ORF	PP7435_Chr1-1200	Protein with similarity to YJR061W (Putative protein of unknown function; in S. cerevisiae YJR061W is not an essential gene; transcription repressed by Rm101p; Pichia pastoris has also three copy of the paralog MNN4)	YJR061W		up	down	-1.06805	0.160823	3.01757	3.93971e-30	-4.18663	1.26962e-25
PP7435_Chr1-1091	ORF	SSN3	Cyclin-dependent protein kinase, component of RNA polymerase II holoenzyme; involved in phosphorylation of the RNA polymerase II C-terminal domain; involved in glucose repression	SSN3			up	0.388683	0.633005	-0.984017	0.154611	1.36647	0.0374921
PP7435_Chr2-0239	ORF	COG8	Component of the conserved oligomeric Golgi complex (Cog1p through Cog8p), a cytosolic tethering complex that functions in protein trafficking to mediate fusion of transport vesicles to Golgi compartments	COG8		down		-0.018563	0.983498	-1.38614	0.0248021	1.33663	0.0568362													vesicular transport, SNARE (COG (Conserved Oligomeric Golgi complex which mediate fusion of transport vesicles to Golgi compartments)
PP7435_Chr1-0779	ORF	FMO6	Putative flavin-containing monooxygenase similar to S. stipitis FMO6	NA	up		up	1.59556	0.00397774	-1.16356	0.0975927	2.81481	1.26432e-08
PP7435_Chr1-1186	ORF	DUG3	Component of glutamine amidotransferase (GATase II); forms a complex with Dug2p to degrade glutathione (GSH) and other peptides containing a gamma-glu-X bond in an alternative pathway to GSH degradation by gamma-glutamyl transpeptidase (Ecm38p)	DUG3	down			-1.66066	0.0415772	-0.900024	0.133363	-0.889306	0.401808
PP7435_Chr3-0794	ORF	ECM14	Putative metalloprotease with similarity to the zinc carboxypeptidase family, required for normal cell wall assembly	ECM14		up		1.54937	NA	1.63497	0.0443689	0.0102744	0.995588					cell wall assembly
PP7435_Chr4-0343	ORF	GAT1	Transcriptional activator of genes involved in nitrogen catabolite repression; contains a GATA-1-type zinc finger DNA-binding motif; activity and localization in S. cerevisiae regulated by nitrogen limitation and Ure2p	GAT1	up		up	3.76954	3.11272e-21	-0.466269	0.578344	4.30471	4.20439e-27														Transcription factor
PP7435_Chr4-1213	ORF	SLC35	Putative UDP galactose transporter similar to SLC35 S. stipitis and similarity to putative membrane proteins (before UDP-GalT)	NA		down	up	0.534454	0.321748	-1.70526	1.72342e-07	2.18368	5.31534e-07
PP7435_Chr1-1089	ORF	PP7435_Chr1-1089	Protein with similarity to YDR248C (Putative gluconokinase; sequence similarity to bacterial and human gluconokinase; in S. cerevisiae upregulated by deletion of the RNAP-II associated factor, PAF1 and the green fluorescent protein (GFP)-fusion protein lo	YDR248C			up	0.374551	0.672748	-1.18287	0.118738	1.57324	0.0269339
PP7435_Chr3-0676	ORF	MSO1	Probable component of the secretory vesicle docking complex; acts at a late step in secretion; shows genetic and physical interactions with Sec1p; required for prospore membrane formation during sporulation; in S. cerevisiae relocalizes from bud neck to n	MSO1		down		-0.226559	0.768028	-1.01719	0.0349699	0.732448	0.308898													secretory vesicle docking complex
PP7435_Chr3-0256	ORF	PP7435_Chr3-0256	Hypothetical protein not conserved (domain: PRK14949)	NA			down	-0.567601	0.409531	0.678741	0.080287	-1.30096	0.0118264
PP7435_Chr2-0342	ORF	CDO1	Cysteine dioxygenase involved in sulfite formation from cysteine, plays an important role in filamentous growth and virulence; similar to C. albicans CDG1 but ScCDG1 is a different protein	NA			down	-0.563367	0.198933	0.49211	0.0192545	-1.08939	0.0049452
PP7435_Chr1-1537	ORF	PP7435_Chr1-1537	Protein with low similarity to ubiquitin-conjugating enzyme E2 W (C. albicans)	NA			down	-0.666382	0.326547	0.318837	0.52497	-1.07048	0.0446074
PP7435_Chr1-1567	ORF	VHT1	High-affinity plasma membrane H+-biotin (vitamin H) symporter; in S. cerevisiae mutation results in fatty acid auxotrophy and mRNA levels negatively regulated by iron deprivation and biotin; 12 transmembrane domain containing major facilitator subfamily	VHT1			down	-1.2341	NA	1.06575	0.183915	-2.77894	0.00110195
PP7435_Chr1-0926	ORF	PP7435_Chr1-0926	Hypothetical protein not conserved	NA		up	down	-0.353568	0.721702	1.12739	0.0413105	-1.59923	0.0052753
PP7435_Chr4-0081	ORF	GRH1	Acetylated cis-Golgi protein, involved in ER to Golgi transport; homolog of human GRASP65; forms a complex with the coiled-coil protein Bug1p; S. cerevisiae mutants are compromised for the fusion of ER-derived vesicles with Golgi membranes; protein abunda	GRH1			down	-0.648171	0.122065	0.445787	0.0255144	-1.13611	0.0017219													vesicular transport, SNARE (ER to Golgi)
PP7435_Chr1-0718	ORF	PP7435_Chr1-0718	Hypothetical protein conserved (domain: Zinc finger, C3HC4 type (RING finger)), not conserved in S. cerevisiae; predicted peroxisomal	NA	up		up	3.94801	2.15425e-13	-0.429527	NA	4.68809	1.95895e-20														Transcription factor (putative)
PP7435_Chr4-1059	ORF	PP7435_Chr4-1059	Protein with low similarity to Yip1 domain containing proteins	NA			down	-1.11611	0.0733959	0.837476	0.01161	-2.0612	3.31788e-07													vesicular transport, SNARE (Golgi, Rab GTPase binding) (putative)
PP7435_Chr1-0450	ORF	PP7435_Chr1-0450	Protein with low similarity to SNF1 (putative SNF1-2), AMP-activated serine/threonine protein kinase	NA			down	-0.152926	0.822122	0.912526	0.000457412	-1.09134	0.0147364
PP7435_Chr4-0058	ORF	PTC7	Type 2C protein phosphatase (PP2C); alternatively spliced to create two mRNA isoforms; protein from spliced form localizes to the mitochondria while the one from the unspliced form is localized in S. cerevisiae to the nuclear envelope	PTC7	down			-1.07976	0.0177377	-0.761791	2.24764e-05	-0.375595	0.583403										Mitochondrial protein
PP7435_Chr2-1069	ORF	MRX8	Protein that associates with mitochondrial ribosome; sumoylated under stress conditions in a genome wide study; in S. cerevisiae YDR336W is not an essential gene	MRX8		up		0.388256	0.69612	1.36803	0.0183796	-1.02239	0.125949										Mitochondrial ribosome interacting protein
PP7435_Chr3-0021	ORF	PP7435_Chr3-0021	Hypothetical protein not conserved	NA			down	-0.732008	0.342145	0.565851	0.264512	-1.41289	0.00723174
PP7435_Chr1-1577	ORF	JLP1-1	Fe(II)-dependent sulfonate/alpha-ketoglutarate dioxygenase, involved in sulfonate catabolism for use as a sulfur source; contains sequence that resembles a J domain (typified by the E. coli DnaJ protein); induced in S. cerevisiae by sulphur starvation	JLP1			down	-1.19943	0.137262	0.426998	0.46523	-1.77796	0.00302535
PP7435_Chr2-1094	ORF	GEP3	Protein required for mitochondrial ribosome small subunit biogenesis; S. cerevisiae null mutant is defective in respiration and in maturation of 15S rRNA; localized in S. cerevisiae to the mitochondrial inner membrane and null mutant interacts synthetical	GEP3		up	down	-0.490986	0.613506	1.42201	0.00457955	-2.04893	0.000191078
PP7435_Chr1-0795	ORF	APC1	Largest subunit of the Anaphase-Promoting Complex/Cyclosome; APC/C is a ubiquitin-protein ligase required for degradation of anaphase inhibitors, including mitotic cyclins, during the metaphase/anaphase transition; component of the platform domain of the	APC1	down			-1.06442	0.00176311	-0.591868	1.05211e-06	-0.520845	0.289473
PP7435_Chr1-1174	ORF	PP7435_Chr1-1174	Hypothetical protein not conserved	NA			down	-0.932878	0.0746399	0.384869	0.160282	-1.3523	0.00235056
PP7435_Chr3-0937	ORF	GRT1	Zinc finger protein similar to S. pombe GRT1	NA		down		-1.24422	NA	-1.72356	0.0341052	0.27706	NA														Transcription factor
PP7435_Chr2-0145	ORF	PTH1	One of two (see also PTH2) mitochondrially-localized peptidyl-tRNA hydrolases in S. cerevisiae; dispensable for respiratory growth on rich medium, but required for respiratory growth on minimal medium	PTH1	up		up	2.17706	0.0124283	0.714957	NA	1.65508	0.0209118										Mitochondrial translation
PP7435_Chr1-0670	ORF	PMP4	Putative potential peroxisomal protein, similar to C. albicans PMP4	NA		down		-0.325202	0.39292	-1.03482	9.18448e-13	0.645023	0.122043
PP7435_Chr1-0787	ORF	TAF1	TFIID subunit, involved in RNA pol II transcription initiation; possesses in vitro histone acetyltransferase activity but its role in vivo appears to be minor; involved in promoter binding and G1/S progression; in S. cerevisiae relocalizes to the cytosol	TAF1		up		0.263742	0.805982	1.21312	0.0367236	-1.00251	0.129741														Basal transcription apparatus (inititation)
PP7435_Chr3-0421	ORF	PP7435_Chr3-0421	Hypothetical protein not conserved	NA	up			2.2082	0.0080301	1.00004	0.31834	1.3324	0.0765719
PP7435_Chr1-1256	ORF	DAS2_Sc	Putative protein of unknown function; non-essential gene in S. cerevisiae, identified in a screen for mutants with increased levels of rDNA transcription; weak similarity with uridine kinases and with phosphoribokinases	DAS2	down			-2.07893	0.0108777	-1.19545	0.0616656	-1.1016	NA
PP7435_Chr2-0468	ORF	PP7435_Chr2-0468	Protein with similarity to YJR098C (Putative protein of unknown function; in S. cerevisiae the authentic, non-tagged protein is detected in highly purified mitochondria in high-throughput studies)	YJR098C			down	-0.619497	0.258584	0.501226	0.0590281	-1.1522	0.0110722
PP7435_Chr2-0120	ORF	PER1	Protein of the endoplasmic reticulum, required for GPI-phospholipase A2 activity that remodels the GPI anchor as a prerequisite for association of GPI-anchored proteins with lipid rafts; functionally complemented by human ortholog PERLD1	PER1		down		-0.381492	0.608133	-1.56666	0.00439388	1.13438	0.125882
PP7435_Chr3-0408	ORF	PP7435_Chr3-0408	Hypothetical protein not conserved (domain: Metalloproteases (zincins), catalytic domain)	NA	up		up	1.60907	0.00146323	-1.09694	0.0696011	2.73186	7.66201e-10
PP7435_Chr1-0759	ORF	PP7435_Chr1-0759	Hypothetical protein conserved (domain: FMN-binding split barrel)	NA			up	0.674125	0.283664	-0.478436	0.4228	1.13601	0.0372445
PP7435_Chr2-0291	ORF	URO1	Putative urate oxidase similar to S. stipitis URO1	NA	down	down		-1.40588	0.0310539	-1.61996	0.000581301	0.0847168	0.948407
PP7435_Chr1-2786	ORF	DFR1	Dihydrofolate reductase involved in tetrahydrofolate biosynthesis; required for respiratory metabolism	DFR1		down		-0.577708	0.274021	-1.54433	5.80005e-07	0.888994	0.101746
PP7435_Chr1-1345	ORF	PP7435_Chr1-1345	Hypothetical protein not conserved	NA			down	-0.717305	0.390165	0.97534	0.0427169	-1.80835	0.000712234
PP7435_Chr4-0990	ORF	PP7435_Chr4-0990	Protein with low similarity to methyltransferases	NA			down	-0.653923	0.228395	0.656394	0.0212358	-1.35281	0.00144405
PP7435_Chr3-2678	ORF	PP7435_Chr3-2678	Hypothetical protein not well conserved (domain: PRK00174)	NA		up	down	0.603086	NA	2.44703	0.00191728	-1.86914	0.0192749
PP7435_Chr2-1836	ORF	CDH1	Cell-cycle regulated activator of the anaphase-promoting complex/cyclosome (APC/C), which directs ubiquitination of cyclins resulting in mitotic exit; targets the APC/C to specific substrates including Cdc20p, Ase1p, Cin8p and Fin1p	CDH1		up		0.378273	NA	1.81818	0.0442491	-1.54727	NA
PP7435_Chr1-0057	ORF	PP7435_Chr1-0057	Protein with similarity to YIL067C (Uncharacterized protein of unknown function)	YIL067C		up	down	-0.651996	NA	1.63235	0.0212358	-2.57609	0.000555845
PP7435_Chr2-0933	ORF	BRN1	Subunit of the condensin complex; required for chromosome condensation and for clustering of tRNA genes at the nucleolus; may influence multiple aspects of chromosome transmission	BRN1		down		-0.681698	0.282701	-1.40661	0.000917343	0.641022	0.39022
PP7435_Chr2-1008	ORF	EMC4	Member of conserved ER transmembrane complex; required for efficient folding of proteins in the ER; S. cerevisiae null mutant displays induction of the unfolded protein response; homologous to worm ZK616.6/EMC-4, fly CG11137, human TMM85	EMC4			down	-0.344931	0.696407	0.904598	0.0692175	-1.33608	0.01809													chaperones (ER Membrane protein Complex)
PP7435_Chr1-1547	ORF	PP7435_Chr1-1547	Protein with similarity to YOL075C (Putative ABC transporter)	YOL075C		up	down	0.538419	0.373263	3.71933	3.15927e-67	-3.14775	1.35622e-21
PP7435_Chr1-0471	ORF	RAX2	N-glycosylated protein involved in the maintenance of bud site selection during bipolar budding; localization in S. cerevisiae requires Rax1p; RAX2 mRNA stability is regulated by Mpt5p	RAX2		up		1.10054	NA	1.92094	0.0318607	-0.787294	0.449389
PP7435_Chr1-1116	ORF	PP7435_Chr1-1116	Protein with low similarity to transthyretin-like proteins	NA		up	down	-1.52507	0.0811013	4.43456	7.45023e-59	-6.13728	9.25166e-45
PP7435_Chr3-0337	ORF	PP7435_Chr3-0337	Protein with similarity to YKL162C (Putative protein of unknown function; in S. cerevisiae the green fluorescent protein (GFP)-fusion protein localizes to the mitochondrion)	YKL162C		down	up	0.23802	0.695265	-1.64231	8.48212e-05	1.82291	0.000154561
PP7435_Chr2-0462	ORF	PP7435_Chr2-0462	Hypothetical protein not conserved	NA		up		0.879931	NA	1.85819	0.0143018	-0.876194	0.369897
PP7435_Chr1-0117	ORF	KRE5-2	Protein required for beta-1,6 glucan biosynthesis; mutations in S. cerevisiae result in aberrant morphology and severe growth defects	KRE5	down	down		-1.517	0.00620504	-2.80956	7.99345e-14	1.16035	0.117563					beta-1,6 glucan biosynthesis								glycosylation,
PP7435_Chr3-0831	ORF	PP7435_Chr3-0831	Protein with low similarity to bromo domain-containing proteins	NA		down		-0.950061	0.0120805	-1.32998	4.34728e-30	0.30905	0.607759
PP7435_Chr1-0432	ORF	PP7435_Chr1-0432	Protein with low similarity to HAD phosphoserine phosphatase-like hydrolase, family IB (C. albicans)	NA			up	1.07984	0.0811013	-0.188495	0.817392	1.25294	0.0235629
PP7435_Chr3-0836	ORF	CPR7	Peptidyl-prolyl cis-trans isomerase (cyclophilin), catalyzes the cis-trans isomerization of peptide bonds N-terminal to proline residues; binds to Hsp82p and contributes to chaperone activity	CPR7			up	2.41693	NA	0.50408	NA	2.22058	0.00473081													chaperones (PPIase)
PP7435_Chr4-0623	ORF	PP7435_Chr4-0623	Protein with low similarity to molybdenum cofactor sulfurase protein-like proteins	NA		down		-0.760464	0.166645	-1.3519	2.21577e-05	0.526381	0.449012
PP7435_Chr1-1042	ORF	PP7435_Chr1-1042	Protein with low similarity to SAC6, fimbrin, actin-bundling protein which cooperates with calponin/transgelin Scp1p in organization and maintenance of actin cytoskeleton	NA		down		-0.0276736	0.973604	-1.27041	0.0138127	1.2057	0.0607492
PP7435_Chr4-0510	ORF	ALD100	Putative methylmalonate-semialdehyde dehydrogenase (ALD100 is a new name)	NA		down		-0.826282	0.181183	-1.39019	0.000245592	0.472839	0.544155				Fermentative by products
PP7435_Chr1-0060	ORF	PP7435_Chr1-0060	Protein with low similarity to splicing factor U2AF	NA			down	-0.46914	0.385644	0.822642	0.000101841	-1.31581	0.0015287
PP7435_Chr2-1130	ORF	INP53	Polyphosphatidylinositol phosphatase; dephosphorylates multiple phosphatidylinositol phosphates; involved in trans Golgi network-to-early endosome pathway; hyperosmotic stress causes translocation to actin patches; contains Sac1 and 5-ptase domains; Pichi	INP53	up	down	up	166	0.0204777	-1.08011	0.000760718	2.03465	2.04922e-07	actin organization					Endosome-Golgi transport
PP7435_Chr3-2062	ORF	EFM3	S-adenosylmethionine-dependent methyltransferase; seven-beta-strand lysine methyltransferase which trimethylates translation elongation factor EF2 (Eft1p and Eft2p) at lysine 509; in S. cerevisiae the green fluorescent protein (GFP)-fusion protein localiz	EFM3		up		1.17465	NA	2.17151	0.00328035	-0.940803	0.241015
PP7435_Chr1-1432	ORF	PP7435_Chr1-1432	Protein with similarity to YIL166C (Putative protein with similarity to the allantoate permease (Dal5p) subfamily of the major facilitator superfamily; mRNA expression is elevated by sulfur limitation; in S. cerevisiae YIL166C is a non-essential gene)	YIL166C		up	down	-0.700804	NA	2.52138	3.01027e-05	-3.79583	2.10063e-08
PP7435_Chr4-1048	ORF	VPS62	Vacuolar protein sorting (VPS) protein; required for cytoplasm to vacuole targeting of proteins; Pichia pastoris does not have the paralog TDA6	VPS62		up	down	-0.238107	0.833451	2.05352	3.09138e-07	-2.36635	2.66242e-06																Vacuolar protein targeting
PP7435_Chr3-0243	ORF	MCX1	Mitochondrial matrix protein; putative ATP-binding chaperone with non-proteolytic function; similar to bacterial ClpX proteins	MCX1		down	up	-0.664692	0.342145	-2.38227	9.91396e-07	1.63809	0.0159727
PP7435_Chr3-1166	ORF	SCT1	Glycerol 3-phosphate/dihydroxyacetone phosphate dual substrate-specific sn-1 acyltransferase of the glycerolipid biosynthesis pathway, prefers 16-carbon fatty acids, similar to Gpt2p, gene is constitutively transcribed	SCT1			up	1.65736	0.0811013	0.295383	NA	1.55878	0.0469576								core lipid methabolism
PP7435_Chr3-0845	ORF	MNN2-1	Alpha-1,2-mannosyltransferase, responsible for addition of the first alpha-1,2-linked mannose to form the branches on the mannan backbone of oligosaccharides, localizes in S. cerevisiae to an early Golgi compartment	MNN2			down	-0.745907	0.112312	0.283157	0.774871	-1.1232	0.0299567													glycosylation (Golgi)
PP7435_Chr1-1341	ORF	POX1	Fatty-acyl coenzyme A oxidase, involved in the fatty acid beta-oxidation pathway; localized in S. cerevisiae to the peroxisomal matrix	POX1		down	up	-0.416761	0.39292	-2.84573	1.57949e-26	2.32065	8.59124e-08								beta-oxidation
PP7435_Chr1-0631	ORF	PP7435_Chr1-0631	Protein with similarity to YDL183C (Mitochondrial inner-membrane protein thought to be involved in the formation of an active mitochondrial K+/H+ exchanger (KHE) system; in S. cerevisiae YDL183C is a non-essential gene)	YDL183C	down	down		-1.3354	0.00313829	-1.90723	3.54565e-14	0.473749	0.511335
PP7435_Chr1-0406	ORF	PP7435_Chr1-0406	Protein with similarity to YJL055W (Putative protein of unknown function, proposed to be involved in the metabolism of purine and pyrimidine base analogues; S. cerevisiae deletion mutants are sensitive to HAP and AHA and the overexpression confers resista	YJL055W		up	down	0.329593	NA	2.08742	0.00862672	-1.90319	0.0167943
PP7435_Chr2-0496	ORF	ARA2	NAD-dependent arabinose dehydrogenase, involved in biosynthesis of dehydro-D-arabinono-1,4-lactone; similar to plant L-galactose dehydrogenase	ARA2			down	-0.473031	0.410457	0.713233	0.0265298	-1.24263	0.00356674
PP7435_Chr1-0697	ORF	REX3	RNA exonuclease; required for maturation of the RNA component of RNase MRP; functions redundantly with Rnh70p and Rex2p in processing of U5 snRNA and RNase P RNA; member of RNase D family of exonucleases	REX3			down	-0.731543	0.0744844	0.476637	0.00865567	-1.23628	0.00121302
PP7435_Chr1-1182	ORF	MEP2	Ammonium permease involved in regulation of pseudohyphal growth; belongs to a ubiquitous family of cytoplasmic membrane proteins that transport only ammonium (NH4+); expression in S. cerevisiae is under the nitrogen catabolite repression regulation	MEP2	up		up	3.30323	5.80988e-05	0.731805	NA	2.9447	1.34327e-05
PP7435_Chr2-0572	ORF	SSY5	Serine protease of SPS plasma membrane amino acid sensor system (Ssy1p-Ptr3p-Ssy5p); contains an inhibitory domain that dissociates in S. cerevisiae in response to extracellular amino acids, freeing a catalytic domain to activate transcription factor Stp1	SSY5		up	down	0.804757	NA	2.6611	2.377e-05	-1.78155	0.00430039
PP7435_Chr2-0547	ORF	PP7435_Chr2-0547	Hypothetical protein conserved (domain: Tim17/Tim22/Tim23/Pmp24 family)	NA		down		-0.491092	0.306272	-1.05216	0.000101667	0.488718	0.379056
PP7435_Chr2-0967	ORF	ASE1	Mitotic spindle midzone-localized microtubule bundling protein; microtubule-associated protein (MAP) family member; required for spindle elongation and stabilization; in S. cerevisiae undergoes cell cycle-regulated degradation by anaphase promoting comple	ASE1		down	up	-0.147911	0.795374	-1.33155	6.93064e-09	1.11694	0.0186491															Microtubule bundling protein
PP7435_Chr4-0920	ORF	PP7435_Chr4-0920	Hypothetical protein not well conserved (domain: WD40 repeat-like)	NA		down		-0.539031	0.315812	-1.09742	0.000901506	0.483193	0.440541
PP7435_Chr4-0464	ORF	PP7435_Chr4-0464	Hypothetical protein not well conserved (domain: Tricorn protease domain 2)	NA		down	up	-0.370898	0.528418	-2.19045	1.86528e-09	1.73446	0.000433153
PP7435_Chr4-0664	ORF	PP7435_Chr4-0664	Hypothetical protein not well conserved (domain: Membrane-associating domain; contains signalpeptide and 2 TMDs)	NA			up	0.485675	0.397557	-0.623807	0.191139	1.06648	0.0275998
PP7435_Chr2-0904	ORF	BRF1	TFIIIB B-related factor, one of three subunits of RNA polymerase III transcription initiation factor TFIIIB, binds TFIIIC and TBP and recruits RNA pol III to promoters, amino-terminal half is homologous to TFIIB	BRF1	up		up	5.57535	5.68441e-36	-1.53992	NA	7.43953	1.87977e-42														Basal transcription apparatus (RNA polymerase II)
PP7435_Chr4-0998	ORF	ISY1	Member of NineTeen Complex (NTC) that contains Prp19p and stabilizes U6 snRNA in catalytic forms of spliceosome containing U2, U5, and U6 snRNAs, interacts with Prp16p to modulate splicing fidelity; isy1 syf2 cells have defective spindles	ISY1			down	-0.232401	0.839758	1.00505	0.0938894	-1.35132	0.0283586
PP7435_Chr3-0040	ORF	MTQ1	S-adenosylmethionine-dependent methyltransferase; methylates translational release factor Mrf1p; similar to E.coli PrmC; in S. cerevisiae YNL063W is not an essential gene	MTQ1			up	0.629828	0.280756	-0.844804	0.0718497	1.45073	0.000406868
PP7435_Chr4-1158	ORF	MATalpha2	Mating-type protein alpha2; transcription factor regulating mating in Pichia pastoris; P. pastoris does not have the silent copy HMLalpha2 present in S. cerevisiae	MATalpha2		up	down	-0.726745	0.419967	1.92402	3.33641e-07	-2.78344	5.41939e-09														transcription factor
PP7435_Chr2-1027	ORF	TGL3	Bifunctional enzyme with triacylglycerol lipase and lysophosphatidylethanolamine acyltransferase activity; responsible for all the triacylglycerol lipase activity of the lipid particle; required with Tgl4p for timely bud formation	TGL3		up	down	-0.139001	0.890068	1.53477	3.86556e-05	-1.71648	0.000539661								non polar lipids and glycerophospholipids
PP7435_Chr3-0600	ORF	UBP12	Ubiquitin-specific protease; cleaves ubiquitin from ubiquitinated proteins; present in the nucleus and cytoplasm	UBP12	down			-1.17415	0.00143918	-0.4213	0.0586564	-0.813683	0.0594271
PP7435_Chr1-1565	ORF	PP7435_Chr1-1565	Hypothetical protein not well conserved (domain: ARM, Armadillo/beta-catenin-like repeats)	NA		down		-0.628006	0.368647	-1.61708	0.000892217	0.913837	0.206715
PP7435_Chr1-0550	ORF	SIL1	Nucleotide exchange factor for the endoplasmic reticulum (ER) lumenal Hsp70 chaperone Kar2p, required for protein translocation into the ER; homolog of Y. lipolytica SLS1; GrpE-like protein	SIL1		down	up	0.134695	0.872412	-1.3897	0.00849523	1.48678	0.00855398													chaperones, translocation, ERAD (GrpE-like NEF for Kar2, ER chaperone)
PP7435_Chr3-0416	ORF	AIM14	NADPH oxidase localized in S. cerevisiae to the perinuclear ER; produces superoxide from NADPH; overexpression in S. cerevisiae causes MCA1 dependent apoptosis; likely involved in superoxide-mediated regulation of the actin cytoskeleton; member of a conse	AIM14		down		-1.06618	0.166645	-2.09353	0.000262628	0.919527	0.369897	actin cytoskeleton organization
PP7435_Chr1-1208	ORF	ALG11	Alpha-1,2-mannosyltransferase, catalyzes sequential addition of the two terminal alpha 1,2-mannose residues to the Man5GlcNAc2-PP-dolichol intermediate during asparagine-linked glycosylation in the ER	ALG11			down	-0.492888	0.352788	0.477712	0.0640852	-1.00427	0.0278959													glycosylation
PP7435_Chr2-1097	ORF	PP7435_Chr2-1097	Hypothetical protein not conserved	NA			down	-0.651927	0.424717	0.501206	0.365735	-1.24824	0.0464709
PP7435_Chr1-0373	ORF	EEP1	Putative endonuclease/Exonuclease/Phosphatase similar to C. albicans EEP1	NA	down			-1.66127	0.043008	-0.580552	0.369648	-1.29809	0.10997
PP7435_Chr1-0723	ORF	PP7435_Chr1-0723	Hypothetical protein not conserved (domain: Mysoin-binding motif of peroxisomes, peroxisome transmembrane receptor)	NA		up	down	0.347963	0.665209	1.77856	3.86033e-07	-1.45124	0.00139444
PP7435_Chr1-1118	ORF	PP7435_Chr1-1118	Hypothetical protein not well conserved (domain: BP28CT,C-terminal domain is found in BAP28-like nucleolar proteins)	NA		up	down	-0.676008	0.392494	1.1151	0.00754592	-1.89754	8.18466e-05
PP7435_Chr1-0801	ORF	PP7435_Chr1-0801	Protein with low similarity to valyl-tRNA synthetases	NA			down	-0.443792	0.278569	0.620189	2.71065e-05	-1.09302	0.00197382
PP7435_Chr2-0954	ORF	PP7435_Chr2-0954	Hypothetical protein not conserved	NA	up	down	up	1.09429	0.00607715	-3.61549	3.93177e-25	4.63412	1.54233e-30
PP7435_Chr1-0527	ORF	PP7435_Chr1-0527	Protein with similarity to YMR155W (Putative protein of unknown function; identified as interacting with Hsp82p in a high-throughput two-hybrid screen)	YMR155W		up	down	-0.299905	0.711632	1.32128	0.000293959	-1.6688	0.000823557
PP7435_Chr2-0416	ORF	PP7435_Chr2-0416	Protein with similarity to YGR237C (Putative protein of unknown function; in S. cerevisiae the green fluorescent protein (GFP)-fusion protein localizes to the cytoplasm)	YGR237C	up	down	up	1.70521	8.87097e-05	-3.26067	1.9191e-11	4.94125	3.65387e-24
PP7435_Chr2-0059	ORF	OTU1	Deubiquitylation enzyme that binds to the chaperone-ATPase Cdc48p; may contribute to regulation of protein degradation by deubiquitylating substrates that have been ubiquitylated by Ufd2p; member of the Ovarian Tumor (OTU) family; protein abundance in S.	OTU1		down		-0.734826	0.0638932	-1.12474	1.01686e-22	0.325164	0.583742
PP7435_Chr3-0862	ORF	HRT3	Putative SCF-ubiquitin ligase F-box protein, based on both genetic and physical interactions and sequence similarity; identified in association with Cdc53p, Skp1p and Ubi4 in large and small-scale studies	HRT3	up		up	3.07366	0.000129749	1.10638	NA	2.24343	0.000481759
PP7435_Chr1-0138	ORF	PP7435_Chr1-0138	Protein with low similarity to SHE10, protein involved in outer spore wall assembly	NA	up	up		1.87368	0.036316	1.88639	0.0109613	0.0605735	0.963629
PP7435_Chr4-0984	ORF	MEF2	Mitochondrial elongation factor involved in translational elongation	MEF2		up	down	0.460213	0.638241	1.64474	0.00184191	-1.22084	0.0396263
PP7435_Chr1-1086	ORF	PP7435_Chr1-1086	Hypothetical protein not well conserved	NA		down		-0.386285	0.71313	-2.21462	0.00591233	1.8561	NA
PP7435_Chr2-0112	ORF	YTE1	Putative palmitoyl-protein thioesterase (YTE1 is a new name)	NA		down		-1.10088	0.133115	-1.27487	0.011795	0.0407615	0.979288
PP7435_Chr2-0218	ORF	PP7435_Chr2-0218	Hypothetical protein not well conserved (domain: phage minor structural protein GP20; Apolipoprotein A-I)	NA		up	down	0.565743	NA	2.63927	0.00219493	-2.22034	0.00804328
PP7435_Chr2-0731	ORF	YAE1	Protein that forms a complex with Lto1p and Rli1p; essential in S. cerevisiae for growth under standard (aerobic) conditions but not under anaerobic conditions; may have a role in protection of ribosomal assembly and function from damage due to reactive o	YAE1	down	down		-1.17911	0.0270275	-1.00819	3.87394e-05	-0.243837	0.768707
PP7435_Chr1-2148	ORF	PP7435_Chr1-2148	Hypothetical protein not conserved	NA		down		-0.571052	0.333488	-1.05667	0.00423533	0.411211	0.564906
PP7435_Chr2-0079	ORF	YEL1	Guanine nucleotide exchange factor specific for Arf3p; localized in S. cerevisiae to the bud neck and tip; required for localization of Arf3p to the bud neck and tip	YEL1		down	up	0.0621214	0.923565	-1.46747	7.87021e-07	1.46337	0.00121785
PP7435_Chr4-0376	ORF	PP7435_Chr4-0376	Protein with similarity to YJL132W (Putative protein of unknown function; localizes to the membrane fraction; possible Zap1p-regulated target gene induced by zinc deficiency; in S. cerevisiae YJL132W is a non-essential gene)	YJL132W		down		-0.631	0.304495	-1.33241	0.000277585	0.626385	0.379056
PP7435_Chr2-0654	ORF	YCG1	Subunit of the condensin complex; required for establishment and maintenance of chromosome condensation, chromosome segregation and chromatin binding of the condensin complex; required for clustering of tRNA genes at the nucleolus; required for replicatio	YCG1		down		-0.925729	0.0704348	-1.02258	0.000566479	0.0212852	0.985636
PP7435_Chr4-0750	ORF	MSC7	Protein of unknown function, in S. cerevisiae the green fluorescent protein (GFP)-fusion protein localizes to the endoplasmic reticulum and msc7 mutants are defective in directing meiotic recombination events to homologous chromatids	MSC7		down		-0.332939	0.477313	-1.16841	8.1766e-10	0.767324	0.114051													ER localized (uncharacterized ER protein)
PP7435_Chr1-0737	ORF	ADY2-3	Acetate transporter required for normal sporulation; phosphorylated in mitochondria; Pichia pastoris has also the paralog ATO2 and three additional copies of ADY2	ADY2		down		-0.973361	0.0694406	-1.51877	6.81578e-06	0.457788	0.544155										Mitochondrial protein
PP7435_Chr3-1886	ORF	PP7435_Chr3-1886	Protein with low similarity to molybdenum cofactor biosynthesis protein C	NA		down		-0.397691	0.522283	-1.26147	0.00152366	0.79284	0.180642
PP7435_Chr3-0055	ORF	YHC3	Vacuolar membrane protein involved in the ATP-dependent transport of arginine into the vacuole and possibly in balancing ion homeostasis; homolog of human CLN3 involved in Batten disease (juvenile onset neuronal ceroid lipofuscinosis)	YHC3		down		-0.631856	0.137262	-1.25745	6.87298e-09	0.552382	0.314482		Aminoacid methabolism														Vacuolar membrane arginine transporter
PP7435_Chr4-0767	ORF	FRE3	Ferric reductase, reduces siderophore-bound iron prior to upTake by transporters; expression in S. cerevisiae induced by low iron levels	FRE3	up		up	1.6807	0.0134988	-0.147979	0.883424	1.89656	0.000714646
PP7435_Chr2-0480	ORF	PP7435_Chr2-0480	Hypothetical protein not conserved	NA			down	-0.442206	0.434443	0.509757	0.134346	-1.01835	0.0168146
PP7435_Chr3-2601	ORF	PP7435_Chr3-2601	Protein with similarity to YDL206W (Putative protein of unknown function; in S. cerevisiae YDL206W is not an essential protein)	YDL206W			down	-0.356997	0.644433	0.70408	0.10563	-1.13061	0.030242
PP7435_Chr2-1253	ORF	DUR3-1	Plasma membrane transporter for both urea and polyamines, expression in S. cerevisiae is highly sensitive to nitrogen catabolite repression and induced by allophanate, the last intermediate of the allantoin degradative pathway	DUR3	up	down	up	2.18299	4.81883e-08	-1.00773	0.0380106	3.16874	1.63105e-13
PP7435_Chr4-0380	ORF	PP7435_Chr4-0380	Protein with low similarity to peptide-N4-(N-acetyl-beta- glucosaminyl)asparagine amidase A	NA			down	-0.384353	0.580102	0.684128	0.0942238	-1.1425	0.0182372
PP7435_Chr3-1148	ORF	AIM6	Putative protein of unknown function, required for respiratory growth; in S. cerevisiae YDL237W is not an essential gene	AIM6		down		-0.00639822	0.990731	-1.12969	0.0032573	1.04549	0.0518538
PP7435_Chr1-1417	ORF	SWD1	Subunit of the COMPASS (Set1C) complex, which methylates histone H3 on lysine 4 and is required in transcriptional silencing near telomeres; WD40 beta propeller superfamily member with similarity to mammalian Rbbp7	SWD1		down		-0.688842	0.326547	-2.13584	2.37799e-06	1.35808	0.055905														Basal transcription apparatus (termination)
PP7435_Chr3-0069	ORF	SSP2	Sporulation specific protein that localizes in S. cerevisiae to the spore wall; required for sporulation at a point after meiosis II and during spore wall formation; SSP2 expression is induced midway in meiosis	SSP2			up	0.921904	0.0238428	-0.161373	0.620626	1.04315	0.0129114					spore wall formation
PP7435_Chr3-1699	ORF	STE3	Receptor for a factor pheromone, couples to MAP kinase cascade to mediate pheromone response; transcribed in alpha cells and required for mating by alpha cells, ligand bound receptors endocytosed and recycled to the plasma membrane; GPCR	STE3	up		up	2.15225	0.00627903	0.028044	0.979262	2.29806	0.000729263
PP7435_Chr1-0712	ORF	CHS1	Chitin synthase I, requires activation from zymogenic form in order to catalyze the transfer of N-acetylglucosamine (GlcNAc) to chitin; required for repairing the chitin septum during cytokinesis; transcription activated by mating factor	CHS1		down		-0.481158	0.498184	-1.18158	0.0215205	0.612468	0.445305					Chitin synthase I
PP7435_Chr2-0548	ORF	PP7435_Chr2-0548	Protein with similarity to YBR241C (Putative transporter, member of the sugar porter family; in S. cerevisiae the green fluorescent protein (GFP)-fusion protein localizes to the vacuolar membrane and YBR241C is not an essential gene; Pichia pastoris has a	YBR241C		down		-0.229281	0.593458	-1.21723	3.00899e-15	0.916858	0.0299567
PP7435_Chr3-1088	ORF	RIM15	Glucose-repressible protein kinase involved in S. cerevisiae in signal transduction during cell proliferation in response to nutrients, specifically the establishment of stationary phase; identified as a regulator of IME2; substrate of Pho80p-Pho85p kinas	RIM15			down	-1.07098	0.21768	0.38227	0.600273	-1.60529	0.0171306
PP7435_Chr1-0568	ORF	YSF3	Component of the SF3b subcomplex of the U2 snRNP, essential protein in S. cerevisiae required for for splicing and for assembly of SF3b	YSF3		up	down	0.176352	0.819734	2.26133	1.80296e-16	-2.07918	5.83281e-09
PP7435_Chr1-1007	ORF	PP7435_Chr1-1007	Protein with similarity to YLR283W (Putative protein of unknown function; in S. cerevisiae the green fluorescent protein (GFP)-fusion protein localizes to mitochondria and YLR283W is not an essential gene)	YLR283W		up	down	-0.550832	NA	2.37558	0.00152366	-3.50039	1.48616e-05
PP7435_Chr2-0637	ORF	RTT107	Protein implicated in Mms22-dependent DNA repair during S phase; involved in recruiting the SMC5/6 complex to double-strand breaks; DNA damage induces phosphorylation by Mec1p at one or more SQ/TQ motifs; interacts with Mms22p and Slx4p; has four BRCT dom	RTT107		down	up	-0.155943	0.81801	-2.62712	7.29594e-13	2.41298	1.04711e-07
PP7435_Chr1-0774	ORF	PP7435_Chr1-0774	Protein with low similarity to molybdopterin synthase catalytic subunit-like protein	NA	down	down		-1.33276	0.00939531	-1.31305	3.78107e-06	-0.102663	0.917727
PP7435_Chr1-0541	ORF	THP1	Nuclear pore-associated protein; component of TREX-2 complex (Sac3p-Thp1p-Sus1p-Cdc31p) involved in transcription elongation and mRNA export from the nucleus; involved in post-transcriptional tethering of active genes to the nuclear periphery and to non-n	THP1		up		1.25185	NA	2.56106	0.00095617	-1.22752	0.146786
PP7435_Chr2-1583	ORF	SDS3	Component of the Rpd3p/Sin3p deacetylase complex; required for its structural integrity and catalytic activity, involved in transcriptional silencing and required for sporulation; in S. cerevisiae relocalizes to the cytosol in response to hypoxia; cells d	SDS3			up	0.910933	0.352788	-0.987254	NA	2.11477	0.00939854														Transcription factor
PP7435_Chr2-1142	ORF	NSE4	Component of the SMC5-SMC6 complex; this complex plays a key role in the removal of X-shaped DNA structures that arise between sister chromatids during DNA replication and repair	NSE4		down		-0.527682	0.438694	-1.13113	0.0224268	0.525565	0.526141
PP7435_Chr4-0926	ORF	TGS1	Trimethyl guanosine synthase, conserved nucleolar methyl transferase that converts the m(7)G cap structure of snRNAs, snoRNAs, and telomerase TLC1 RNA to m(2,2,7)G; also required for nucleolar assembly and splicing of meiotic pre-mRNAs; interacts with Swm	TGS1			down	-0.686044	0.321748	0.603763	0.13049	-1.3653	0.0049452
PP7435_Chr4-0758	ORF	FMP10	Putative protein of unknown function; the authentic, in S. cerevisiae non-tagged protein is detected in highly purified mitochondria in high-throughput studies	FMP10		down	up	0.491943	0.333492	-1.7715	2.94023e-09	2.20246	4.36144e-08
PP7435_Chr2-0504	ORF	REV1	Deoxycytidyl transferase; involved in repair of abasic sites and adducted guanines in damaged DNA by translesion synthesis (TLS); forms a complex with the subunits of DNA polymerase zeta, Rev3p and Rev7p; in S. cerevisiae relocalizes from nucleus to cytop	REV1	up	down	up	1.06162	0.000669313	-4.51231	8.68838e-139	5.42288	7.08826e-60
PP7435_Chr1-0336	ORF	PP7435_Chr1-0336	Protein with low similarity to FAD dependent oxidoreductase superfamily proteins	NA		down		-1.12681	0.103815	-1.22035	0.0138026	0.000768311	0.999483
PP7435_Chr4-0012	ORF	PP7435_Chr4-0012	Protein with similarity to YOR292C (Putative protein of unknown function; in S. cerevisiae green fluorescent protein (GFP)-fusion protein localizes to the vacuole and YOR292C is not an essential gene)	YOR292C			up	1.2092	0.103815	-1.27891	0.130816	2.60459	2.96166e-05
PP7435_Chr3-0888	ORF	YKU70	Subunit of the telomeric Ku complex (Yku70p-Yku80p), involved in telomere length maintenance, structure and telomere position effect; relocates to sites of double-strand cleavage to promote nonhomologous end joining during DSB repair	YKU70		down	up	0.594857	0.320673	-4.11485	2.36821e-13	4.71598	2.75898e-15
PP7435_Chr1-0894	ORF	PFA3	Palmitoyltransferase for Vac8p, required for vacuolar membrane fusion; contains an Asp-His-His-Cys-cysteine rich (DHHC-CRD) domain; autoacylates; required for vacuolar integrity under stress conditions	PFA3		up		0.459832	NA	1.80549	0.0257344	-1.42062	0.0884461																Vacuolar memnrane fusion
PP7435_Chr1-0459	ORF	HOT1	Transcription factor required in S. cerevisiae for the transient induction of glycerol biosynthetic genes GPD1 and GPP2 in response to high osmolarity; targets Hog1p to osmostress responsive promoters; has similarity to Msn1p and Gcr1p	HOT1	down		down	-2.97818	0.000121932	-0.187915	0.809751	-3.14431	3.65545e-05														Transcription factor
PP7435_Chr4-0495	ORF	EBS1	Protein involved in translation inhibition and nonsense-mediated decay; interacts with cap binding protein Cdc33p and with Nam7p; localizes in S. cerevisiae to P-bodies upon glucose starvation; mRNA abundance regulated by mRNA decay factors; Pichia pastor	EBS1		up	down	0.0177782	0.987326	3.15181	1.77809e-16	-3.22017	2.17996e-14
PP7435_Chr2-0770	ORF	PP7435_Chr2-0770	Hypothetical protein not conserved	NA			down	-0.363129	0.608645	0.686185	0.0796542	-1.11476	0.0208504
PP7435_Chr2-0303	ORF	CAR1-1	Arginase, responsible for arginine degradation, expression in S. cerevisiae responds to both induction by arginine and nitrogen catabolite repression; disruption enhances freeze tolerance	CAR1			down	-0.505097	0.534828	0.964652	0.0292683	-1.55744	0.00269353		Aminoacid methabolism
PP7435_Chr1-1274	ORF	FRE8	Protein with sequence similarity to iron/copper reductases, involved in iron homeostasis; in S. cerevisiae deletion mutant has iron deficiency/accumulation growth defect and expression increased in the absence of copper-responsive transcription factor Mac	FRE8		down	up	-0.82974	0.0816944	-2.50237	2.13973e-15	1.5748	0.00115052
PP7435_Chr3-2370	ORF	ECM18	Protein of unknown function; Pichia pastoris does not have the paralog ICT1	ECM18	up		up	2.42712	6.179e-07	-0.139295	0.885679	2.61099	4.38809e-09								core lipid methabolism
PP7435_Chr1-0677	ORF	PP7435_Chr1-0677	Protein with low similarity to ribonuclease H1 small subunits	NA		down		-0.674184	0.354581	-1.21955	0.0192545	0.453645	0.607759
PP7435_Chr2-0853	ORF	PP7435_Chr2-0853	Protein with similarity to YLR281C (Putative protein of unknown function; in S. cerevisiae the green fluorescent protein (GFP)-fusion protein localizes to mitochondria and YLR281C is not an essential gene)	YLR281C			down	-0.757894	0.320898	0.357159	0.578344	-1.20309	0.0474676
PP7435_Chr3-2447	ORF	FMP45	Integral membrane protein localized in S. cerevisiae to mitochondria; required for sporulation and maintaining sphingolipid content; similar to SUR7; Pichia pastoris does not have the paralog YNL194C	FMP45		down		0.0411673	0.953539	-1.0265	0.00184191	1.00483	0.0527126
PP7435_Chr4-0612	ORF	PP7435_Chr4-0612	Hypothetical protein conserved (domain: DUF2009)	NA	up			1.33853	0.0182126	0.328697	0.620626	0.990889	0.0480518
PP7435_Chr3-0715	ORF	PP7435_Chr3-0715	Hypothetical protein conserved (domain: GAL4 and fungal transcription factor regulatory middle homology region)	NA		down	up	-0.445339	0.283664	-2.22135	4.58532e-42	1.68112	4.29888e-06														Transcription factor (putative)
PP7435_Chr4-0871	ORF	PP7435_Chr4-0871	Hypothetical protein conserved	NA		up	down	-0.0141534	0.987326	1.00557	0.0222012	-1.07965	0.0376908
PP7435_Chr2-0745	ORF	PP7435_Chr2-0745	Protein with low similarity to predicted derlin-3	NA	down			-1.19027	0.0470201	-0.938201	0.0227396	-0.358202	0.659398
PP7435_Chr1-0155	ORF	UIP4	Protein that interacts with Ulp1p, a Ubl (ubiquitin-like protein)-specific protease for Smt3p protein conjugates; detected in a phosphorylated state in the mitochondrial outer membrane; also detected in ER and nuclear envelope	UIP4		down	up	-0.717762	0.05145	-3.29709	9.1486e-130	2.44863	1.20846e-12
PP7435_Chr2-0382	ORF	NDT80	Meiosis-specific transcription factor required for exit from pachytene and for full meiotic recombination; activates middle sporulation genes; competes with Sum1p for binding to promoters containing middle sporulation elements (MSE)	NDT80		up	down	-0.366787	0.588009	1.05161	0.000760809	-1.46081	0.000865764														Transcription factor
PP7435_Chr3-1120	ORF	BCS1	Protein translocase and chaperone required for Complex III assembly; member of the AAA ATPase family; forms a homo-oligomeric complex in the mitochondrial inner membrane in S. cerevisiae that translocates the C-terminal domain of Rip1p from the matrix acr	BCS1			down	-0.555711	0.288425	0.460057	0.074077	-1.05015	0.0188648
PP7435_Chr3-0712	ORF	PRP2	RNA-dependent ATPase in the DEAH-box family, required for activation of the spliceosome before the first transesterification step in RNA splicing; orthologous to human protein DHX16	PRP2		down	up	0.305863	0.534354	-5.91743	1.65292e-49	6.08984	5.69362e-35
PP7435_Chr1-0725	ORF	PP7435_Chr1-0725	Hypothetical protein not well conserved (domain: DDE superfamily endonuclease)	NA	up		up	2.43278	0.000920527	0.688883	0.523816	1.88189	0.00111836
PP7435_Chr1-2423	ORF	PP7435_Chr1-2423	Protein with low similarity to YDR476C, putative protein of unknown function	NA		down		-0.774812	0.187283	-1.08997	0.00152721	0.241002	0.771425
PP7435_Chr3-2172	ORF	PP7435_Chr3-2172	Protein with similarity to YPR022C (Putative transcription factor, as suggested by computational analysis; in S. cerevisiae the green fluorescent protein (GFP)-fusion protein localizes to both the cytoplasm and the nucleus and is induced in response to th	YPR022C			down	-1.25522	0.091434	0.145007	0.83028	-1.52539	0.0156275														Transcription factor (putative)
PP7435_Chr1-0519	ORF	HCS1	Hexameric DNA polymerase alpha-associated DNA helicase A involved in lagging strand DNA synthesis; contains single-stranded DNA stimulated ATPase and dATPase activities; replication protein A stimulates helicase and ATPase activities	HCS1		down		-0.599058	0.337645	-1.09095	0.0114331	0.413	0.600584
PP7435_Chr1-0586	ORF	PP7435_Chr1-0586	Protein with low similarity to HUA1	NA		up		1.21703	0.0705311	2.03976	2.45901e-08	-0.784068	0.155495
PP7435_Chr2-1297	ORF	QUP4	Putative quinate permease similar to S. stipitis and C. QUP4	NA		down		-0.494104	0.333339	-1.19273	3.87358e-08	0.625213	0.307636
PP7435_Chr1-0510	ORF	PP7435_Chr1-0510	Protein with similarity to YMR087W (Putative ADP-ribose-1''-monophosphatase that converts ADP-ribose-1''-monophosphate to ADP-ribose; may have a role in tRNA splicing; contains an A1pp domain)	YMR087W		down	up	0.0929275	0.893848	-2.13718	9.18608e-09	2.16925	2.32001e-06
PP7435_Chr4-0924	ORF	YPQ2	Putative vacuolar membrane transporter for cationic amino acids; likely contributes to amino acid homeostasis by exporting cationic amino acids from the vacuole; member of the PQ-loop family, with seven transmembrane domains; S. cerevisiae mutant phenotyp	YPQ2			down	-0.522571	0.220344	0.800941	3.78431e-06	-1.36623	2.72478e-05																Putative vacuolar transporter for cationic amino acids
PP7435_Chr1-0203	ORF	PP7435_Chr1-0203	Hypothetical protein not well conserved (domain: DUF4451)	NA		up	down	-0.800463	0.184264	1.30383	6.1189e-09	-2.11212	9.54058e-07
PP7435_Chr1-2467	ORF	BUD3	Protein involved in bud-site selection and required for axial budding pattern; localizes in S. cerevisiae with septins to bud neck in mitosis and may constitute an axial landmark for next round of budding	BUD3		down	up	-0.462585	0.385211	-1.647	5.2619e-10	1.11034	0.0275451
PP7435_Chr2-0282	ORF	RRD1	Peptidyl-prolyl cis/trans-isomerase; activator of the phosphotyrosyl phosphatase activity of PP2A; involved in G1 phase progression, microtubule dynamics, bud morphogenesis and DNA repair; required in S. cerevisiae for rapid reduction of Sgs1p levels in r	RRD1			down	-1.68234	NA	0.659193	0.396992	-2.78595	0.000472193															microtubule dynamics
PP7435_Chr1-0504	ORF	PP7435_Chr1-0504	Protein with similarity to YDR415C (Putative aminopeptidase)	YDR415C			down	-0.633953	0.352788	0.477738	0.275054	-1.17638	0.0264989
PP7435_Chr3-0149	ORF	PP7435_Chr3-0149	Hypothetical protein not conserved (domain: Leucine Rich Repeat)	NA			down	-0.438641	0.415931	0.97709	3.87394e-05	-1.45967	7.58466e-05
PP7435_Chr1-0256	ORF	PP7435_Chr1-0256	Hypothetical protein not conserved	NA			down	-0.789948	0.0984046	0.497038	0.01161	-1.32209	0.00170902
PP7435_Chr3-0355	ORF	PP7435_Chr3-0355	Hypothetical protein not conserved	NA		down		-1.05648	0.0640263	-1.2373	0.000667926	0.0897459	0.928062
PP7435_Chr2-0779	ORF	PP7435_Chr2-0779	Hypothetical protein not well conserved (domain: Rpr2, RNAse P Rpr2/Rpp21/SNM1 subunit domain)	NA		down		-0.73243	0.203889	-1.22985	0.000122002	0.418681	0.581056
PP7435_Chr4-0693	ORF	PP7435_Chr4-0693	Hypothetical protein not well conserved (domain: Apc13, anaphase-promoting complex)	NA			up	0.440896	0.435727	-0.683578	0.139782	1.07721	0.0278959
PP7435_Chr1-0603	ORF	PP7435_Chr1-0603	Hypothetical protein not conserved (domain: prefoldin chaperonin cofactor (also called GimC), is a complex in Archaea and Eukaryota, that works with group II chaperonins)	NA			down	-0.40161	0.645846	0.877635	0.0678394	-1.35939	0.0173076
PP7435_Chr4-0892	ORF	PMS1	ATP-binding protein required for mismatch repair in mitosis and meiosis; functions as a heterodimer with Mlh1p, binds double- and single-stranded DNA via its N-terminal domain, similar to E. coli MutL	PMS1		down		-0.558549	0.462033	-1.17277	0.0380106	0.544471	0.543648
PP7435_Chr1-0699	ORF	MKC7	GPI-anchored aspartyl protease; member of the yapsin family of proteases involved in cell wall growth and maintenance; shares functions with Yap3p and Kex2p; Pichia pastoris has also the paralog YPS1	MKC7			down	-0.800394	0.143245	0.221921	0.576628	-1.08867	0.0199018					Cell wall growth and maintenance
PP7435_Chr2-0006	ORF	PP7435_Chr2-0006	Hypothetical protein not conserved (domain:GAL_4)	NA		down		-0.826599	0.304177	-2.12787	0.000155319	1.17784	0.186665														Transcription factor (putative)
PP7435_Chr1-1244	ORF	PP7435_Chr1-1244	Hypothetical protein not well conserved	NA	down			-1.03424	0.012951	-0.140183	0.650208	-0.94971	0.0256081
PP7435_Chr1-1316	ORF	SUT2	Putative transcription factor of the Zn2Cys6 family; regulates sterol upTake under anaerobic conditions along with SUT1; multicopy suppressor in S. cerevisiae of mutations that cause low activity of the cAMP/protein kinase A pathway; positively regulates	SUT2			down	-0.610553	0.359577	0.475585	0.281395	-1.14138	0.0389976														Transcription factor
PP7435_Chr4-0769	ORF	TFB2	Subunit of TFIIH and nucleotide excision repair factor 3 complexes, involved in transcription initiation, required for nucleotide excision repair, similar to 52 kDa subunit of human TFIIH	TFB2	down	down		-1.0606	0.00798691	-1.90716	8.07705e-16	0.755741	0.136707														Basal transcription apparatus (inititation)
PP7435_Chr3-0720	ORF	BNA5	Kynureninase, required for the de novo biosynthesis of NAD from tryptophan via kynurenine; expression in S. cerevisiae regulated by Hst1p	BNA5	up		up	1.47309	0.0120673	-0.257115	0.755416	1.74963	0.000289816		Aminoacid methabolism
PP7435_Chr1-0664	ORF	PP7435_Chr1-0664	Hypothetical protein not conserved (domain: DUF3169)	NA			up	0.298664	0.694921	-1.03648	0.0706935	1.30401	0.0298523
PP7435_Chr2-0358	ORF	TAL1-2	Transaldolase, which differently from TAL1-1, predicted peroxisomal; Pichia pastoris does not have the paralog NQM1.	TAL1		down		-1.26815	0.150712	-1.76639	0.00903332	0.34545	NA									Methanol assimilation
PP7435_Chr3-1219	ORF	HGT2	High-affinity glucose sensor or transporter similar to C. albicans HGT2, might be the analog of S. cerevisiae RGT2	NA		up	down	0.583633	NA	2.94937	1.06835e-05	-2.46831	9.5134e-05
PP7435_Chr4-0989	ORF	PSF1	Subunit of the GINS complex (Sld5p, Psf1p, Psf2p, Psf3p), which is localized in S. cerevisiae to DNA replication origins and implicated in assembly of the DNA replication machinery	PSF1		down		-1.01874	0.135973	-1.10456	0.0217285	-0.0164794	0.993664
PP7435_Chr2-0844	ORF	PP7435_Chr2-0844	Hypothetical protein not conserved (domain: Afadin- and alpha -actinin-Binding; Tropomyosin)	NA		down		-0.706985	0.162359	-1.27196	2.783e-07	0.494808	0.438495
PP7435_Chr3-2007	ORF	PEX22	Putative peroxisomal membrane protein required for import of peroxisomal proteins, functionally complements a Pichia pastoris pex22 mutation	PEX22			down	-0.618801	0.18416	0.492879	0.0404946	-1.15707	0.00227735
PP7435_Chr2-1174	ORF	PP7435_Chr2-1174	Hypothetical protein conserved (domain: DUF4246)	NA			down	-1.04267	0.0666293	0.151421	0.693798	-1.23774	0.0170749
PP7435_Chr2-2639	ORF	PP7435_Chr2-2639	Hypothetical protein not conserved	NA		down		-0.395831	0.602901	-1.28988	0.0177148	0.817386	0.309303
PP7435_Chr3-2117	ORF	YKE4	Zinc transporter; localizes to the ER; S. cerevisiae null mutant is sensitive to calcofluor white, leads to zinc accumulation in cytosol; ortholog of the mouse KE4 and member of the ZIP (ZRT, IRT-like Protein) family	YKE4			down	-0.0631117	0.946038	0.966736	0.0267654	-1.09036	0.0399462
PP7435_Chr1-1046	ORF	PP7435_Chr1-1046	Hypothetical protein not conserved	NA		down		-0.802786	0.218977	-1.21214	0.00550618	0.325907	0.70919
PP7435_Chr3-0641	ORF	MEC3	DNA damage and meiotic pachytene checkpoint protein; subunit of a heterotrimeric complex (Rad17p-Mec3p-Ddc1p) that forms a sliding clamp, loaded onto partial duplex DNA by a clamp loader complex; homolog of human and S. pombe Hus1	MEC3		down	up	-0.00628722	0.989942	-1.07073	9.27266e-08	1.00643	0.026977
PP7435_Chr1-0405	ORF	CDA2	Chitin deacetylase, together with Cda1p involved in the biosynthesis ascospore wall component, chitosan; required for proper rigidity of the ascospore wall	CDA2		down	up	-0.0240186	0.967367	-1.28083	5.53357e-24	1.18673	0.00314665					Chitin deacetylase for ascospore wall
PP7435_Chr3-0786	ORF	YHN8	Putative G-protein coupled receptor similar to S. stipitis YHN8	NA		down		-0.531795	0.464258	-1.50689	0.000293853	0.889351	0.264983
PP7435_Chr4-0514	ORF	GEF1-3	Voltage-gated chloride channel localized in S. cerevisiae to the golgi, the endosomal system, and plasma membrane, and involved in cation homeostasis; highly homologous to vertebrate voltage-gated chloride channels; modulates TBSV model (+) RNA virus repl	GEF1		down		-0.795927	0.30609	-1.23675	0.0105722	0.33822	0.747433
PP7435_Chr3-1236	ORF	ALS3	Agglutinin-like protein 3 (P. pastoris)	NA			down	-0.632644	0.300679	0.690853	0.0331439	-1.37497	0.00221947
PP7435_Chr2-0008	ORF	TOF1	Subunit of a replication-pausing checkpoint complex; Tof1p-Mrc1p-Csm3p acts at the stalled replication fork to promote sister chromatid cohesion after DNA damage, facilitating gap repair of damaged DNA; interacts with the MCM helicase; in S. cerevisiae re	TOF1		up		0.542608	NA	1.84665	0.0300716	-1.23372	0.206669
PP7435_Chr3-0566	ORF	RIM13	Calpain-like cysteine protease; involved in proteolytic activation of Rim101p in response to alkaline pH; in S. cerevisiae localizes to punctate structures in alkaline conditions and in vps4 mutant; has similarity to A. nidulans palB	RIM13		down		-0.52294	0.306272	-1.19167	4.40042e-07	0.599013	0.317317
PP7435_Chr2-0627	ORF	PP7435_Chr2-0627	Hypothetical protein not conserved	NA			down	-0.614237	0.258906	0.505875	0.0639582	-1.16134	0.00876189
PP7435_Chr3-0315	ORF	PYX500	Phenylacetate 2-hydroxylase (PYX500 is a a new name)	NA			down	-0.892595	0.185001	0.497619	0.204682	-1.4683	0.00284198
PP7435_Chr3-1235	ORF	PP7435_Chr3-1235	Hypothetical protein conserved	NA	down		down	-1.06343	0.0105091	0.0665702	0.833097	-1.17254	0.00480292
PP7435_Chr1-0992	ORF	ARG2	Acetylglutamate synthase (glutamate N-acetyltransferase), mitochondrial enzyme that catalyzes the first step in the biosynthesis of the arginine precursor ornithine; forms a complex with Arg5,6p	ARG2	up		up	1.36822	0.0434745	-0.20207	0.828175	1.60317	0.00197984		Aminoacid methabolism								Mitochondrial enzyme
PP7435_Chr3-0490	ORF	MTW1	Essential component in S. cerevisiae of the MIND kinetochore complex (Mtw1p Including Nnf1p-Nsl1p-Dsn1p) which joins kinetochore subunits contacting DNA to those contacting microtubules; critical to kinetochore assembly	MTW1		up		0.085422	NA	2.21629	0.0111226	-2.37145	NA															Kinetochore-microtubule interaction
PP7435_Chr2-0916	ORF	PP7435_Chr2-0916	Hypothetical protein not conserved	NA			down	-0.800997	0.21768	0.57646	0.12018	-1.42706	0.00509455
PP7435_Chr3-0434	ORF	LEU3	Zinc-knuckle transcription factor, repressor and activator; regulates genes involved in branched chain amino acid biosynthesis and ammonia assimilation; acts as a repressor in leucine-replete conditions and as an activator in the presence of alpha-isoprop	LEU3			down	-0.198727	0.836344	0.950548	0.0638527	-1.22691	0.0467197		Aminoacid methabolism												Transcription factor
PP7435_Chr3-1071	ORF	PP7435_Chr3-1071	Hypothetical protein not conserved (domain: TIM-phosphate binding)	NA		down		-0.454798	0.354998	-1.01183	2.29268e-05	0.494763	0.408342
PP7435_Chr3-2535	ORF	PP7435_Chr3-2535	Protein with low similarity to pumilio-family RNA binding repeat proteins	NA		down		-1.03525	0.0691184	-2.31976	5.30293e-09	1.18317	0.0666726
PP7435_Chr4-1019	ORF	PP7435_Chr4-1019	Hypothetical protein not well conserved	NA			down	-0.980452	0.0196425	0.0274903	0.912253	-1.03271	0.0235688
PP7435_Chr1-0655	ORF	PP7435_Chr1-0655	Hypothetical protein not well conserved	NA			up	0.251151	0.660128	-0.852585	0.014277	1.05015	0.0269339
PP7435_Chr3-0915	ORF	AIF1-3	Mitochondrial cell death effector that translocates to the nucleus in response to apoptotic stimuli in S. cerevisiae , homolog of mammalian Apoptosis-Inducing Factor, putative reductase	AIF1		down		-1.09859	0.0814884	-2.54083	4.17096e-08	1.34778	0.0715261										Mitochondrial cell death effector
PP7435_Chr4-0513	ORF	PP7435_Chr4-0513	Hypothetical protein not conserved	NA	down	down		-1.06327	0.0173709	-1.01335	2.23217e-06	-0.120506	0.86902
PP7435_Chr1-1133	ORF	PP7435_Chr1-1133	Hypothetical protein not well conserved	NA	down			-1.06398	0.0231989	-0.926309	5.1113e-07	-0.200972	0.788948
PP7435_Chr1-1363	ORF	PP7435_Chr1-1363	Hypothetical protein not conserved	NA	up		up	2.33957	0.00103056	0.73319	0.456221	1.71533	0.00230798
PP7435_Chr3-0134	ORF	PP7435_Chr3-0134	Hypothetical protein not conserved	NA		up	down	0.176748	NA	1.79408	0.012784	-1.72913	0.0297598
PP7435_Chr3-0489	ORF	NB5M	Subunit of mitochondrial NADH:ubiquinone oxidoreductase (complex I) (NB5M/B15)	NA		up		0.604285	NA	1.9516	0.0135912	-1.30845	0.131343										Mitochondrial NADH:ubiquinone oxidoreductase (complex I)
PP7435_Chr3-1072	ORF	PKH1	Serine/threonine protein kinase; involved in sphingolipid-mediated signaling pathway that controls endocytosis; activates Ypk1p and Ykr2p, components of signaling cascade required for maintenance of cell wall integrity; redundant with Pkh2p; P. pastoris d	PKH1		down		-0.230172	0.744277	-1.32612	0.00323519	1.03701	0.0757841					cell wall integrity mantainance
PP7435_Chr3-1237	ORF	PP7435_Chr3-1237	Hypothetical protein not conserved	NA			down	-0.785974	0.203496	0.867241	0.00656758	-1.7211	5.01365e-05
PP7435_Chr4-0003	ORF	SLA2-2	Adaptor protein that links actin to clathrin and endocytosis; involved in membrane cytoskeleton assembly and cell polarization; present in the actin cortical patch of the emerging bud tip; dimer in vivo	SLA2		up		0.819621	NA	1.61554	0.0140229	-0.798125	0.293843	actin cytoskeleton organization
PP7435_Chr4-0029	ORF	SFT2-2	Tetra-spanning membrane protein found mostly in the late Golgi; in S. cerevisiae non-essential, can suppress some sed5 alleles; may be part of the transport machinery, but precise function is unknown; similar to mammalian syntaxin 5	SFT2		up	down	-0.308522	NA	2.21747	0.00155779	-2.83403	9.4714e-05													vesicular transport, SNARE (post-Golgi, Membrane protein)
PP7435_Chr4-0278	ORF	PP7435_Chr4-0278	Hypothetical protein not conserved	NA		down		-0.710359	0.302129	-1.60773	0.00026876	0.79918	0.313284
PP7435_Chr4-1013	ORF	PP7435_Chr4-1013	Protein with low similarity to flocculin	NA		down		-0.546039	0.21545	-1.07981	5.0314e-12	0.470884	0.419013
PP7435_Chr4-1014	ORF	PP7435_Chr4-1014	Hypothetical protein not conserved	NA		down		-1.2218	0.120651	-1.14641	0.0481784	-0.222004	0.844736
PP7435_Chr4-1020	ORF	FLO300	Protein with low similarity to flocculin (FLO300 is a new name)	NA			down	-0.882088	0.0984046	0.19197	0.554358	-1.10281	0.0292779
PP7435_Mit-0015	mitochondrial gene	COX3	Subunit III of cytochrome c oxidase (Complex IV); Complex IV is the terminal member of the mitochondrial inner membrane electron transport chain; one of three mitochondrially-encoded subunits	NA	up	up		1.69341	0.0484143	1.79901	0.00439388	-0.0195187	0.992997
PP7435_Mit-0025	mitochondrial gene	COX2	Subunit II of cytochrome c oxidase (Complex IV); Complex IV is the terminal member of the mitochondrial inner membrane electron transport chain; one of three mitochondrially-encoded subunits	NA		up		1.71939	0.0971426	1.8193	0.00150764	0.399261	0.788948
PP7435_Mit-0185	mitochondrial gene	COB	Cytochrome b; mitochondrially encoded subunit of the ubiquinol-cytochrome c reductase complex	NA		up		1.64079	0.084194	2.41145	4.0357e-07	-0.413188	0.750407
